# Supplementary material for: Proteomics for blood biomarker exploration of severe mental illness: pitfalls of the past and potential for the future
Source: Transl Psychiatry. 2018 Aug 16;8:160. doi: 10.1038/s41398-018-0219-2 (PMC6095863; doi:10.1038/s41398-018-0219-2)
Supplement: Supplementary file 1 — S1-Compiled results [file 41398_2018_219_MOESM1_ESM.xlsx]

## Sheet: S1-Compiled results
Biomarker (m/z value or name)	+/-	Fold Change (p<0.05) or ratio of cases to controls	Sensitivity	Site found	Diagnosis	Technique	Reference
ion at m/z 1017	+	2.2		Serum- peptide profile	MDD versus controls	MALDI	Al Awam, K., et al. (2012)
ion at m/z 1042	+	2.4
ion at m/z 1479	+	4
m/z 3177	-		0.88	Serum	SZ versus controls	MALDI	Al Awam, K., et al. (2015)
m/z 3982			0.83
m/z 4670			0.63
m/z 6669			0.71
m/z 7808			0.75
m/z 3391			0.83
m/z 3461			0.67
m/z 3504			0.83
m/z 3841			0.67
m/z 3997			0.79
m/z 4152			0.71
m/z 5319			0.58
m/z 5408			0.88
m/z 5454			0.63
m/z 5825			0.46
m/z 14601			0.54
⍺2-Macroglobulin	-	-1.26		Serum	BD versus controls	Multiplex immunoassay	Alsaif, M., et al. (2012)
Lipoprotein-a	+	1.34
Macrophage inhibitory factor	+	1.75
Macrophage inflammatory protein-3⍺b)	-	-1.66
Sex hormone binding globulin	-	-2.35
Tenascin-C	-	-1.4		Serum and Plasma
Adrenocorticotropic hormone	+	1.67		Plasma
Apolipoprotein A-I (APOA1)	-	-1.48
Insulin-like growth factor-1a)	-	-1.25
Monocyte chemotactic protein-4b)	-	-1.15
Platelet-derived growth factor-BBa)	-	-1.68
Stem cell factor	-	-1.39
Superoxide dismutase-1	-	-1.61
Transferrin	-	-1.19
Pancreatic polypeptide (PP)	+			Serum	MDD (current and remitted) versus controls	Multiplex immunoassay	Bot, M., et al. (2015)
Prostasin	+
Angiogenin (ANG)	+
Apolipoprotein D (APOD)	+
Alpha-1-Antitrypsin	+
Macrophage Migration Inhibitory Factor	+
UPAR	+ (cMDD); – (rMDD)
Matrix Metalloproteinase-3	+
Cathepsin D	+
Hepsin	+ (cMDD); – (rMDD)
Matrix metalloproteinase-10	+ (cMDD); – (rMDD)
ENRAGE	+
Interleukin-12 p40	+
Interleukin-1 receptor antagonist	+
Apolipoprotein A-IV (APOA4)	+
Complement Factor H-Related Protein 1	+
Fetuin-A	+
Carcinoembryonic antigen (CEA)	+
von Willebrand Factor	+ (cMDD); – (rMDD)
Fatty Acid-Binding Protein, adipocyte	+ (cMDD); – (rMDD)
Epidermal Growth Factor Receptor	+
Thyroglobulin	+
Progesterone	+
Follicle Stimulating Hormone	-
Luteinizing Hormone	-
Growth-Regulated alpha protein	-
IGFBP5	-
Angiopoietin-2 (ANGPT2)	-
Receptor tyrosine-protein kinase erbB-3,	-
CD40 antigen	-
Macrophage colony-stimulating factor	-
NT proBNP	-
Macrophage-Derived Chemokine	-
alpha-2-HS-glycoprotein, isoform CRA_b	+	7.38		Plasma	BD II/MDD	2-DE coupled with MALDI-TOF MS/MS; ELISA for validation	Chen, J., et al. (2015)
Heat shock factor protein 2 isoform c	-	0.08
Antithrombin-III precursor	+	2.44
Kininogen-1 isoform 2 precursor	-	0.11
Kininogen 1, isoform CRA_b	-	0.47
Serum paraoxonase/arylesterase 1	-	0.1
Kininogen-1 isoform 3 precursor	+	2.5
Vitronectin	+	3.52
Apolipoprotein A-IV precursor	-	0.33
Rho-associated protein kinase 2	-	0.43
Complement component 3, isoform CRA_a	-	0.47
alpha-1-B glycoprotein	+	3.59
Serum amyloid P-component precursor	-	0.1
Actin, cytoplasmic 2	-	0.27
Putative beta-actin-like protein 3	+	3.2
Nesprin-2	-	0.45
Fibrinogen gamma chain, isoform CRA_a	-	0.44
Complement factor I	-	0.44
Ig mu chain C region	-	0.21
Hemopexin	-	0.37
Peptidoglycan recognition protein 2, isoform CRA_b	-	0.03
C4b-binding protein alpha chain	-	0.38
Hemopexin, isoform CRA_d	+	7.74
PREDICTED: C4b-binding protein alpha chain isoform	-	0.41
Chromosome X open reading frame 23, isoform CRA_b	+	7.64
Cortisol	+	1.19; 1.55		Serum	SZ versus controls	Human Metabolic MAP platform	Cheng, T. M., et al. (2010)
Glucagon-like peptide-1	-	0.32
Growth hormone	+	1.76
Leptin	-	0.62
Luteinizing hormone	-	0.86
Plasminogen activator inhibitor 1	+	1.04
Progesterone	-,+	0.87; 1.27
Resistin	-	0.84; 0.88
Testosterone	+	1.22
Interleukin 12 P40 (IL-12 P40)	-	-0.323		Plasma	MDD (LLD + Mild Cognitive Impairment versus LLD + normal cognitive function)	Multiplex immunoassay	Diniz, B. S., et al. (2015)
Stem Cell Factor (SCF)	-	-0.353
Alpha-1 Antichymotrypsin (AACT)	+	0.34
Apolipoprotein A-I (APOA1)	-	-0.354
Apolipoprotein A-II (APOA2)	-	-0.333
Insulin like Growth Factor Binding Protein 5 (IGFBP-5)	-	-0.322
Tissue type Plasminogen activator (tPA)	+	0.313
Mesothelin (MSLN)	-	-0.475
Angiogenin	+	0.26
Transthyretin (TTR)	-	-0.278
Apolipoprotein C I (ApoCI)	-	-0.216
Apolipoprotein A-IV (APOA4)	-	-0.629
Pulmonary and Activation Regulated Chemokine (PARC)	+	0.295
Interferon inducible T cell alpha chemoattractant (ITAC)	+	0.581
Aldose Reductase	-	-0.225
Epidermal Growth Factor Receptor (EGFR)	+	0.232
Vitamin K Dependent ProteinS (VKDPS)	-	-0.128
Insulin like Growth Factor Binding Protein 3 (IGFBP-3)	-	-0.478
Growth Regulated alpha protein (GROalpha)	+	0.5
Apolipoprotein H (APOH)	-	-0.178
Human Epidermal Growth Factor Receptor 2 (HER2)	+	0.16
Matrix Metalloproteinase 9 (MMP-9)	+	0.326
Monocyte Chemotactic Protein 4 (MCP-4)	+	0.305
Thrombospondin-1	-	-0.48
Alpha-1 Antitrypsin	+	0.0694957		Plasma	SZ versus controls	Multiplex immunoassay	Domenici, E., et al. (2010)
Adiponectin (AdipoQ)	-	-0.0483152
Alpha-2 Macroglobulin	-	-0.0797353
Apolipoprotein A-I (APOA1)	-	-0.129954
Apolipoprotein H (APOH)	+	0.458155
Brain-derived neurotrophic factor (BDNF)	+	0.636229
Complement component 3 (C3)	+	0.0477397
Carcinoembryonic antigen (CEA)	+	0.145847
C-reactive protein (CRP)	+	0.259657
EGF	+	0.903785
Endothelin-1	+	0.0735057
Eotaxin	+	0.0809978
Coagulation factor VII	+	19.9749
Fibrinogen	+	0.0454623
Growth Hormone	-	-0.381765
GM-CSF	-	-0.339258
ICAM-1	+	0.0734561
IgE	+	0.195881
IL-10	-	-0.0419352
IL-12p40	-	-0.0733654
IL-12p70	+	0.0479331
IL-13	-	-0.114253
IL-15	+	0.0477414
IL-16	+	0.0431891
IL-1alpha	-	-0.0349643
IL-3	-	-0.0799464
IL-4	-	-0.0355373
IL-8	+	0.037872
Insulin	+	0.243313
Leptin	+	0.31029
MCP-1	+	0.0347324
MDC	+	0.16203
MMP-9	+	0.675989
PAI-1	+	1.72669
Serum Amyloid P	+	0.413585
Stem Cell Factor	+	0.17686
Thyroxine Binding Globulin	+	0.0787216
TNF RII	+	0.147268
TNF-beta	-	-0.0970769
VCAM-1	+	0.0308171
VEGF	+	0.0762312
von Willebrand Factor	+	0.0890588
Alpha-1 Antitrypsin	+	0.0144184			MDD versus controls
Adiponectin (AdipoQ)	-	-0.0492875
Alpha-2 Macroglobulin	-	-0.0649251
Apolipoprotein A-I (APOA1)	-	-0.0417214
Apolipoprotein C-III (apoCIII)	+	0.0633747
Brain-derived neurotrophic factor (BDNF)	-	-0.0898267
Complement component 3 (C3)	+	0.029814
C-reactive protein (CRP)	+	0.214596
ENA-78	-	-0.0610897
Eotaxin	-	-0.0817593
Fatty Acid Binding Protein	+	0.197953
Growth Hormone	-	-0.291951
GM-CSF	+	0.541618
IgM	-	-0.067994
IL-10	+	0.025608
IL-16	-	-0.0212111
IL-4	+	0.0280049
Leptin	+	0.404215
MIP-1beta	+	0.0430694
MMP-2	-	-0.100546
MMP-9	+	0.471752
PAI-1	+	0.522458
RANTES	-	-0.0732451
Serum Amyloid P	+	0.241865
SGOT	+	0.0347801
TNF RII	+	0.0863338
Thyroid Stimulating Hormone	-	-0.0717421
VCAM-1	+	0.024601
von Willebrand Factor	+	0.0684259
GDF-15	+	1.4		Serum	All depressed (BD-I, BD-II, UP) versus controls	Multiplex immunoassay	Frye, M. A., et al. (2015)
HPX	+	1.09
HPN	+	1.14
MMP-7	+	1.37
RBD-4	+	1.17
TTR	+	1.1
GDF-15	+	1.51			Bipolar depressed (BD-I + BD-II) versus controls
HPX	+	1.11
HPN	+	1.17
MMP-7	+	1.43
RBD-4	+	1.23
TTR	+	1.12
GDF-15	+	1.57			BD-I depressed versus controls
HPX	+	1.2
HPN	+	1.24
MMP-7	+	1.62
RBP-4	+	1.41
TTR	+	1.23
Insulin	+	3.77		Serum	SZ versus controls	Fluorescence assays and immunoassays	Guest, P. C., et al. (2010)
Proinsulin	+	2.59
C-peptide	+	1.54
Chromogranin A (parathyroid secretory protein 1)	+	1.52
Insulin	+	2.36		Plasma
Proinsulin	+	2.01
des-31,32-proinsulin	+	1.78
Glucose	+	1.3
Insulin	+	4
Proinsulin	+	2.67
des-31,32-proinsulin	+	5.48
C-peptide	+	2.26
Pancreatic polypeptide (PP)	+	1.89		Serum	SZ versus controls	Metabolic MAP multiplexed immunoassay/2D-DIGE	Guest, P. C., et al. (2011)
Prolactin	+	1.74
Insulin	+	1.57
Chromogranin A (parathyroid secretory protein 1)	+	1.34
Cortisol	+	1.29
Progesterone	+	1.21
Growth Hormone	-	0.56
S100 calcium binding protein B	+	1.95		Plasma	BD versus controls	Human DiscoveryMAP multiplexed immunoassay	Haenisch, F., et al. (2014)
Interferon gamma induced protein 10 (IP-10)	+	1.58
Clusterin (apolipoprotein J)	+	1.15
Complement component 3 (C3)	+	1.12
Granulocyte colony stimulating factor	+	1.45
Osteopontin	+	1.34
Prostatic acid phosphatase (PAP)	+	1.28
TIMP-1	+	1.12
C-peptide	+	1.65
Hepatocyte growth factor	+	1.17
Insulin	+	2.03
Insulin like growth factor 1	+	1.26
Intact proinsulin	+	1.69
Total proinsulin	+	1.75
Vascular endothelial growth factor	+	1.18
Peptide YY	+	2.21
Chromogranin A (parathyroid secretory protein 1)	+	2
Alpha 1 microglobulin	+	1.28
β2 microglobulin (B2M)	+	1.31
Matrix metalloproteinase 7	+	1.19
Vitamin K dependent protein S	+	1.18
Cystatin-C (CST3)	+	1.12
Apolipoprotein H (APOH)	+	1.14
Apolipoprotein A-I (APOA1)	-	-1.26
Myoglobin	-	-1.76
Sex hormone binding globulin	-	-2.04
Creatine Kinase M/B	-	-2.3		Serum	SZ versus controls	HumanMAP multiplexed immunoassay	Herberth, M., et al. (2014)
MMP 3	-	-1.4
Angiotensin-converting enzyme (ACE)	-	-1.5
Cortisol	+	1.3
TBG	+	1.1
α-2 macroglobulin	-	-1.1
Thrombopoietin	-	-1.2
TSH	-	-1.6
ICAM 1	-	-1.2
Apolipoprotein A-I (APOA1)	-	-1.3		Serum	BD versus controls	Multi-Analyte Profiling (Human Map)	Herberth, M., et al. (2011)
Chemokine (C-C motif) ligand 16 (CCL 16)	+	1.4
Chemokine (C-C motif) ligand 26 (CCL26)	-	-4.9
CD40	+	1.2
CD 40 ligand	+	1.2
Connective tissue growth factor (CTGF)	+	1.1
Endothelin-1	+	3.6
EGF	+	1.5
Fas Ligand	+	1.1
IgA	-	-1.3
IgM	-	-1.4
IL 13	-	-1.1
MIF	+	3.2
SCF	-	-1.1
TNF-⍺	-	-1.3
XCL1	+	8.2
Luteinizing hormone	+	1.9
Progesterone	+	1.1
Testosterone	+	1.2
Apolipoprotein C-III (apoCIII)	-	-1.3
Glutationine S-transferase	+	1.1
IGF BP2	+	1.3
Antithrombin III (SERPINC1)	-	-1.28		Serum	First onset, paranoid SZ versus controls	Label-free nano LC-MSE, >2 proteins per peptide	Jaros, J. A., et al. (2012)
Complement factor H	+	1.12
Complement factor H	-	-1.24
Complement factor H	-	-1.48
Complement component 5 (C5)	-	-1.14
Complement component C8 beta chain	-	-1.35
Dynein heavy chain 17	-	-1.15
Alpha-2-HS-glycoprotein	-	-1.2
Inter-alpha-trypsin inhibitor heavy chain H1	+	1.14
Kallistatin	-	-1.11
Keratin, type II cytoskeletal 6B	+	1.46		Blood sera	SZ versus controls	IMAC/LC-MS/MS (MSE), application of decoy database	Jaros, J. A., et al. (2012)
Ficolin-3	+	1.35
Sorbin and SH3 domain-containing prot.1	+	1.32
Nucleobindin-1 (CALNUC)	+	1.26
Keratin, type I cytoskeletal 9	+	1.24
Nucleoside diphos. -linked moiety X mot. 6	+	1.23
Alsin (ALS2)	+	1.18
Insulin-like growth fac. -bind. prot. 3 (IBP3)	+	1.14
Microtubule-associated serine/threonine protein kinase 1	+	1.12
Complement factor B	+	1.1
C4b-binding protein alpha chain (C4bp)	+	1.09
Complement factor H-related protein 3	+	1.09
Inter-alpha-trypsin inhibitor HCH3	+	1.08
Complement component 6 (C6)	+	1.06
EMR1 hormone receptor	+	1.05
Carbonic anhydrase 1 (CA1)	-	-1.14
Retinol-binding protein 4	-	-1.14
Leucine-rich repeat-containing protein 7	-	-1.15
Fer-1-like protein 6	-	-1.15
Kinesin-like protein KIF21B	-	-1.16
Tetranectin	-	-1.16
Kinesin-like protein KIF27	-	-1.17
Apolipoprotein A-I (APOA1)	-	-1.17
Apolipoprotein A-II (APOA2)	-	-1.19
Myoferlin (Fer-1-like protein 3)	-	-1.2
Fibrinogen alpha chain	-	-1.21
Coiled-coil domain-containing protein 57	-	-1.21
Struct. maintenance of chromos. prot. 1A	-	-1.22
Keratin, type I cytoskeletal 14	-	-1.27
Phosphatidylinositol-glycan-specific phospholipase D	-	-1.28
Leukemia inhib. factor (LIF) receptor	-	-1.29
Xin actin-bind. repeat-containing protein 1	-	-1.29
WD repeat-containing protein 19	-	-1.33
Struct. maintenance of chromos. protein 4	-	-1.4
Sarcoma antigen 1	-	-1.43
Adenylate kinase 9 (AKD1)	+			Serum	MDD versus controls	LC-MS/MS, TMT labeling, validation by MRM (multiple reaction monitoring)	Lee, M. Y., et al. (2016)
BPI fold-containing family B member 1 (BPIFB1)	+
Carbonic anhydrase 2 (CA2)	-
Cysteine rich with EGF like domains 1 (CRELD1)	-
C-reactive protein (CRP)	-
Discoidin domain receptor tyrosine kinase 2 (DDR2)	+
DEAD-box helicase 10 (DDX10)	-
Dynein axonemal heavy chain 14 (DNAH14)	+
Enkurin, TRPC channel interacting protein (ENKUR)	-
Coagulation factor VIII (F8)	+
Family with sequence similarity 53 member B (FAM53B)	-
GC, vitamin D binding protein (GC)	+	0.17
H2A histone family member J (H2AFJ)	+
H2B histone family member S (H2BFS)	+
HHIP like 1 (HHIPL1)	+
Histone cluster 1 H2A family member d (HIST1H2AD)	+
Histone cluster 1 H4 family member a (HIST1H4A)	+
Histone cluster 2 H2B family member f (HIST2H2BF)	+
Haptoglobin-related protein (HPR)	-
Hornerin (HRNR)	-	0.02
Histone acetyltransferase KAT6A (KAT6A)	-
Kielin/chordin-like protein (KCP)	-
Lipopolysaccharide-binding protein (LBP)	-
Apolipoprotein(a) (LPA)	+
Low-density lipoprotein receptor-related protein 4 (LRP4)	+
Lysosomal alpha-mannosidase (MAN2B1)	+
Myosin light polypeptide 6 (MYL6)	+
Myomesin-3 (MYOM3)	-
Platelet factor 4 (PF4)	-
Profilin-1 (PFN1)	-	-0.26
1-phosphatidylinositol 4,5-bisphosphate phosphodiesterase epsilon-1 (PLCE1)	-
Protein POF1B (POF1B)	-	-0.03
Platelet basic protein (PPBP)	-	-0.13
Protein prune homolog 2 (PRUNE2)	-
Tyrosine-protein phosphatase non-receptor type 5 (PTPN5)	-
Nectin-3 (NECTIN3)	+	0.19
Peroxidasin-like protein (PXDNL)	-
Protein S100-A14 (S100 A14)	-
Suprabasin (SBSN)	-
Shugoshin 2 (SG0L2)	-
Solute carrier family 26 member 6 (SLC26A6)	-
Microtubule cross-linking factor 1 (MTCL1)	+
Cornifin-A (SPRR1A)	-
SLIT-ROBO Rho GTPase-activating protein 1 (SRGAP1)	+
Transforming acidic coiled-coil-containing protein 2 (TACC2)	-
Protein-glutamine gamma-glutamyltransferase E (TGM3)	-
Tyrosine-protein kinase receptor Tie-1 (TIE1)	+
Gamma-tubulin complex component 5 (TUBGCP5)	+
Very low-density lipoprotein receptor (VLDLR)	+
14-3-3 protein beta/alpha (YWHAB)	+
CD5L	-	0.44 (2.28 down)		Serum	SZ versus controls	Label-free nano LC-MS/MS (MSE), quantification MS intensity	Levin, Y., et al. (2010)
Ig𝜇	-	0.48 (2.08 down)
Coagulation factor XIII B (F13B)	-	0.82 (1.22 down)
Transferrin	-	0.73 (1.37 down)
Apolipoprotein D (APOD)	-	0.83 (1.2 down)
Apolipoprotein A-I (APOA1)	-	0.79 (1.27 down)
𝛼-2-HS glycoprotein	-	0.86 (1.16 down)
Apolipoprotein A-IV (APOA4)	-	0.82 (1.22 down)
Apolipoprotein A-II (APOA2)	-	0.81 (1.23 down)
Apolipoprotein C-I (ApoC1)	-	0.81 (1.23 down)
Aminopeptidase N (ANPEP)	-	-1.69*		Serum	SZ versus controls	LC-MS/MS	Li, Y., et al. (2012)
Apolipoprotein C–II precursor	-	-1.68
Apolipoprotein F precursor	-	-1.88
Isoform 2 of Apolipoprotein L1 precursor	-	-2.5*
Isoform 1 of C4b-binding protein beta chain precursor	-	-1.73
Complement component C8 beta chain precursor	+	1.46*
CD5 antigen-like precursor	+	3.45
Dopamine beta-hydroxylase	+	1.8
Coagulation factor VII	-	-1.84
Gamma-glutamyl hydrolase precursor	-	-5.52
Intercellular adhesion molecule 2 precursor	-	-5.61
Insulin-like growth factor-binding protein complex acid labile chain precursor	+	-1.39*
IGHG4 protein	+	2.54
IGHM protein	+	2.11
Isoform 1 of Inter-alpha-trypsin inhibitor heavy chain H4 precursor	+	4.43*
Isoform 2 of Inter-alpha-trypsin inhibitor heavy chain H4 precursor	+	-2.87*
Isoform HMW of Kininogen-1 precursor	+	1.75
Lipopolysaccharide-binding protein precursor	-	-6.38
Isoform 1 of N-acetylmuramoyl-L-alanine amidase precursor	+	1.35*
Isoform 1 of Peptidase inhibitor 16 precursor	+	1.44
Isoform 1 of Phospholipid transfer protein precursor	+	2.45
Vitamin K-dependent protein S precursor	-	-3.15
Plasma serine protease inhibitor precursor	+	4.42
Zinc finger protein 57	-	-2.85
IGK@ protein	+	2.27
Ig kappa chain V-III region GOL	+	1.97
IGL@ protein	+	2.04
Selenium binding protein (SBP1)	+	1.45		Red blood cells of whole blood	SZ versus controls	2D-DIGE and shotgun	Prabakaran, S., et al. (2007)
Glutathione-S-transferase (GSTA3)	+	1.46
Thioredox in peroxidase (PRDX5)	-	-1.35
Heat-shock 70kDa protein-like 1 (HSPA1L)	-	-1.39
Serum albumin (ALB)	- and +	-1.23-1.51
Apolipoprotein A-I (APOA1)	-	-1.35
Erythroid alpha spectrin (SPTA1)	-	-1.31
Actin (ACTB)	-	-1.38
Leptin	-	0.18		Serum	Short-term SZ relapse group versus long term-relapse SZ groups at clinical visit before relapse	HumanMAP multiplex immunoassay	Schwarz, E., et al. (2012)
Proinsulin	-	0.29
Transforming growth factor alpha	+	1.85
β-Cellulin	-	0.57
CD5L	-	0.63
Matrix metalloproteinase 9	+	1.4
CD40	-	0.74
Macrophage-derived chemokine	-	0.74
Brain-derived neurotrophic factor (BDNF)	-	0.77
Apolipoprotein C-I (ApoC1)	-	0.78
Matrix metalloproteinase 7	-	0.79
β2 microglobulin (B2M)	-	0.8
Tumor necrosis factor receptor like 2	-	0.85
Leptin	-	0.21			Short-term SZ relapse groups versus long-term SZ relapse group at time of relapse
Proinsulin total	-	0.31
Proinsulin	-	0.39
C reactive protein	-	0.43
Insulin	-	0.5
Interleukin 12 subunit p40	-	0.58
Pulmonary activation-regulated chemokine	-	0.58
C-peptide	-	0.59
Macrophage inflammatory protein 1-β	-	0.65
CD40	-	0.78
Thrombospondin	+	1.36
Osteopontin	+	1.39
Osteopontin	-	0.55		Serum	Pre-proximal-schizophrenia diagnosis versus controls	DiscoveryMAP immunoassay	Schwarz, E., et al. (2012)
Apolipoprotein A-I (APOA1)	+	1.25
TECK	-	0.83
Cortisol	+	1.29
Hepatocyte growth factor	-	0.88
ProteinS	+	1.14
Progesterone	+	1.34
SGOT	-	0.8
Connective tissue growth factor (CTGF)	+	1.38
Alpha 1 microglobulin	-	0.9
Interleukin-6 receptor	+	1.2
Chromogranin A	+	1.08
CD5L	+	1.11
Thyroxine Binding Globulin	+	1.12
Serum amyloid P	+	1.19
Trefoil factor 3	-	0.95
Calbindin	+	1.23
Cancer antigen 125 (CA-125)	-	0.59
Interleukin-17	-	0.87
Apolipoprotein B (apoB)	+	1.34
Calbindin	-	1.23			Pre proximal-bipolar disorder versus controls
Cancer antigen 125 (CA-125)	-	0.75
Interleukin-17	+	1.17
Apolipoprotein B (apoB)	-	0.76
Peptide YY	-	0.71
Apolipoprotein A-II (APOA2)	+	1.19
Transferrin	-	0.84
Kidney injury molecule	+	1.65
Apolipoprotein C-I (ApoC1)	+	1.24
Thrombopoietin	-	0.86
MCP2	+	1.22
GSTalpha	+	1.17
Fibroblast Growth Factor basic	+	1.44
Interleukin-11	-	0.76
Alpha-1-antitrypsin (SERPINA1)	+	1.08		Serum	SZ versus controls	HumanMAP multiplex immunoassay	Schwarz, E., et al. (2012)
𝛼2 Macroglobulin (A2M)	+	1.21
Angiopoietin-2 (ANGPT2)	+	1.33
Brain-derived neurotrophic factor (BDNF)	-	0.87
Betacellulin (BTC)	+	1.93
Bone morphogenetic protein 6 (BMP6)	+	2.02
Carcinoembryonic antigen (CEA)	+	1.75
CD40 ligand	-	0.64
Cortisol	+	1.14
Connective tissue growth factor (CTGF)	+	1.17
Pro-epidermal growth factor (EGF)	-	0.49
Eotaxin 3	+	2.12
Coagulation factor VII	-	0.87
FSH	+	2.41
GM-CSF	-	0.91
GST	+	1.3
Haptoglobin (HPT)	+	1.68
ICAM 1	-	0.94
IGFBP 2	+	1.22
IL10	+	1.21
IL17	+	1.62
IL5	-	0.72
LH	+	1.66
MIF	+	1.72
NrCAM	-	0.83
Pancreatic polypeptide (PP)	+	1.64
Prostatic acid phosphatase (PAP)	-	0.82
RANTES	+	1.17
Resistin	-	0.8
SGOT	+	1.25
Sortilin	-	0.76
SCF	-	0.93
Thrombopoietin (TPO)	-	0.84
Thrombospondin 1 (TSP1)	-	0.82
Cortisol				Serum	577 SZ, 229 controls, 110 pre-symptomatic BD	DiscoveryMAP multiplex immunoassay	Schwarz, E., et al. (2010)
Haptoglobin
Interleukin 10
α -1 antitrypsin
Apolipoprotein H
CA
Complement component 3 (C3)
Ferritin
Interleukin 7
Trail R3
Betacellulin
Connective tissue growth factor (CTGF)
BDNF
ICAM 1
Endothelin-1
MDC
MIF
Prolactin
Serum Amyloid P
Sortilin
TIMP 1
TNF R 2
VEGF
Apolipoprotein A-I (APOA1)	-	0.37-0.61		Plasma	BD (depressed, manic and euthymic) versus healthy controls	2DE; MALDI-TOF/TOF MS; Western blotting	Song, Y. R., et al. (2015)
HP protein	+	2.48-4.29
Apolipoprotein L1 (APOL1)	+	1.95-2.43
Afamin (AFM)	+	1.82-2.11
Pigment epithelium-derived factor	+	2.50-3.77
C4B1	+	2.70-4.12
Vitamin D-binding protein	+,-	0.04-3.51
Complement C4A3 (C4A)	+	1.91-4.01
Carboxypeptidase B2 (CPB2)	+	1.77-2.27
Serotransferrin	+	2.68-4.22
Carboxypeptidase N catalytic chain	-	0.39-0.61
N-acetylmuramoyl-L-alanine amidase	-	0.25-0.44
Inter-alpha-trypsin inhibitor heavy chain H1	-	0.28-0.55
Fibrinogen beta chain	+	1.54-3.46
Serum amyloid P-component	+,-	0.04-1.80
inter-alpha-trypsin 1 inhibitor heavy chain H4	-	0.53-0.62
Fibrinogen gamma chain	+	2.21			BD depressed patients versus healthy controls
Complement component 3 (C3)	+	2.17
CD5L(IgM-associated peptide)	-	0.54
Hemopexin	+	1.76
C4b-binding protein alpha chain	-	0.63
Keratin, type II cytoskeletal 1	+	1.57
Carbonic anhydrase 1 (CA1)	-	0.51
Alpha-2-macroglobulin (A2M)	-	0.19
Complement factor H-related protein 1	-	0.19			BD manic patients versus healthy controls
Complement C1r subcomponent	-	0.31
Fibrinogen alpha chain	-	0.55
Keratin, type I cytoskeletal 9	+	1.64
Complement C1q subcomponent subunit C	+	1.66
Complement factor I heavy chain	+	1.71			BD euthymic patients versus healthy controls
Mannose-binding protein C	+	2.79
Complement C4 gamma chain	+	1.63
Ferritin	+	3.36-4.59		Serum	MDD versus healthy controls	HumanMAP multiplex immunoassay	Stelzhammer, V., et al. (2014)
MIF	+	1.65-2.74
EN-RAGE	+	2.24-2.53
Superoxide dismutase 1	+	1.50-1.58
Interleukin-1 receptor antagonist	+	1.44-1.56
Interleukin-16	+	1.20-1.40
Tenascin-C	+	1.27-1.35
Brain-derived neurotrophic factor (BDNF)	+	1.15-1.16
Angiotensin-converting enzyme (ACE)	-	(-1.20) - (-1.14)
Serotransferrin	-	(-1.26) - (-1.17)
Growth hormone	-	(-4.90) - (-3.12)
Insulin	+	1.33		Serum	SZ patients versus healthy controls	Human DiscoveryMAP multiplex immunoassay	van Beveren, N. J., et al. (2014)
C-peptide	+	1.13
T-lymphocyte-secreted protein I	-	0.8
Growth hormone	-	0.58
Proinsulin	+	1.17
CD5L	-	0.95
Interferon-γ-induced protein	-	0.92
Immunoglobulin M	-	0.91
Carcinoembryonic antigen (CEA)	+	1.17
Adiponectin (AdipoQ)	-	0.9
Insulin	+	1.3			SZ patients's symptomatic sibling versus healthy controls
C-peptide	+	1.24
T-lymphocyte-secreted protein I 309	-	0.79
Growth hormone	-	0.65
Proinsulin	+	1.19
Insulin	+	1.18			SZ patients's asymptomatic sibiling versus healthy controls
C-peptide	+	1.09
T-lymphocyte-secreted protein I 309	-	0.83
Growth hormone	-	0.81
CD5L	-	0.96
Haptoglobin 𝛼	+			Plasma	SZ versus controls	2-D PAGE/MALDI-TOF MS	Wan, C., et al. (2007)
Alpha-1-antitrypsin (SERPINA1)	+
𝛼1-Microglobulin	+
Serum amyloid P-component	+
Antithrombin III (SERPINC1)	+
Vitamin D binding protein	+
Apolipoprotein D (APOD)	+	1.69		Plasma	MDD versus healthy controls	iTRAQ labeling, 2D LC-MS; 2 peptides/protein, application of decoy database, ELISA for validation	Xu, H.-B., et al. (2012)
Afamin (AFM)	+	1.55
Apolipoprotein B-100	+	1.72
Alpha-1-B glycoprotein (A1BG)	+	1.46
Isoform 1 of vitamin D-binding protein	+	1.32
Ceruloplasmin	-	0.35
Histidine-rich glycoprotein	-	0.66
Semaphorin-3F	-	0.62
𝛼-2-macroglobulin	-	0.68
Apolipoprotein A-I (APOA1)	-			Plasma	SZ versus controls	2-D PAGE/MALDI	Yang, Y., et al. (2006)
haptoglobin-𝛼2 chain	+
transthyretin	-
haptoglobin-β chain	+
Apolipoprotein A-IV (APOA4)	+
Alpha-1-antitrypsin (SERPINA1)	+
Complement factor B precursor	+
