# Supplementary material for: Proteomics for blood biomarker exploration of severe mental illness: pitfalls of the past and potential for the future
Source: Transl Psychiatry. 2018 Aug 16;8:160. doi: 10.1038/s41398-018-0219-2 (PMC6095863; doi:10.1038/s41398-018-0219-2)
Supplement: Supplementary file 2 — S2-Results by protein [file 41398_2018_219_MOESM2_ESM.xlsx]

## Sheet: S2-Results by protein
Protein name (gene)	UniProtKB Entry	Function	Studies showing altered expression in SZ	Overexpresed (+) or Underexpressed (-)	Studies showing altered expression in MDD	Overexpresed (+) or Underexpressed (-)	Studies showing altered expression in BD	Overexpresed (+) or Underexpressed (-)	SZ AND MDD	SZ and BD	MDD and BD	All 3
1-phosphatidylinositol 4,5-bisphosphate phosphodiesterase epsilon-1 (PLCE1); Alternatively Phospholipase C epsilon 1	Q9P212	May play a role in cell survival, cell growth, actin organization and T-cell activation			Lee et al., 2016	-			0	0	0	0
14-3-3 protein beta/alpha (YWHAB)	P31946	Host-virus interaction			Lee et al., 2016	+			0	0	0	0
72 kDa type IV collagenase (MMP2)	P08253	Breakdown of extracellular matrix			Domenici et al., 2010	-			0	0	0	0
Actin, cytoplasmic 1 (ACTB)	P60709	Cell motility	Prabakaran et al., 2007	-					0	0	0	0
Adenylate kinase 9 (AK9)	Q5TCS8	Maintaining the homeostasis of cellular nucleotides			Lee et al., 2016	+			0	0	0	0
Adhesion G protein-coupled receptor E1 (ADGRE1); Alternatively EMR1 hormone receptor	Q14246	Adaptive immune response; cell adhesion; may play role in Treg development	Jaros et al., 2012	+					0	0	0	0
Adiponectin (ADIPOQ)	Q15848	Control of fat metabolism and insulin sensitivity	Domenici et al., 2010; van Beveren et al., 2014	-	Domenici et al., 2010	-			1	0	0	0
Afamin (AFM)	P43652	Vitamin E binding protein			Xu et al., 2012	+	Song et al., 2015	+	0	0	1	0
Aldose reductase (AKR1B1)	P15121	Cytosolic NADPH-dependent oxidoreductase; Involved in glucose metabolism			Diniz et al., 2015	-			0	0	0	0
Alpha-1-antichymotrypsin (SERPINA3)	P01011	Protein metabolism			Diniz et al., 2015	+			0	0	0	0
Alpha-1-antitrypsin (SERPINA1)	P01009	Protein metabolism	Domenici et al., 2010; E. Schwarz, P. C. Guest, H. Rahmoune, et al., 2012; Schwarz et al., 2010 (fold change and direction not specified); Wan et al., 2007; Yang et al., 2006	+	Bot et al., 2015; Domenici et al., 2010	+			1	0	0	0
Alpha-1B-glycoprotein (A1BG)	P04217	Platelet degranulation			Xu et al., 2012	+			0	0	0	0
Alpha-2-HS-glycoprotein (AHSG); Alternatively Fetuin-A	P02765	Cell communication and signal transduction processes; Inflammation	Jaros, Martins-de-Souza, Rahmoune, Schwarz, et al., 2012; Levin et al., 2010	-	Bot et al., 2015	+			1	0	0	0
Alpha-2-macroglobulin (A2M)	P01023	Blood coagulation; Intrinsic pathway	Domenici et al., 2010; Herberth et al., 2014; E. Schwarz, P. C. Guest, H. Rahmoune, et al., 2012	- and +	Domenici et al., 2010; Xu et al., 2012	-	Alsaif et al., 2012; Song et al., 2015	-	1	1	1	1
Alsin (ALS2)	Q96Q42	May act as a GTPase regulator; controls survival and growth of spinal motoneurons	Jaros et al., 2012	+					0	0	0	0
Aminopeptidase N (ANPEP)	P15144	Broad specificity aminopeptidase	Li et al., 2012	-					0	0	0	0
Angiogenin (ANG)	P03950	Metabolism			Bot et al., 2015; Diniz et al., 2015	+			0	0	0	0
Angiopoietin-2 (ANGPT2)	O15123	Cell communication and signal transduction processes	E. Schwarz, P. C. Guest, H. Rahmoune, et al., 2012	+	Bot et al., 2015	-			1	0	0	0
Angiotensin-converting enzyme (ACE)	P12821	Component of RAS controlling blood pressure	Herberth et al., 2014	-	Stelzhammer et al., 2014	-			1	0	0	0
Antithrombin-III (SERPINC1)	P01008	Inflammation	Jaros, Martins-de-Souza, Rahmoune, Schwarz, et al., 2012; Wan et al., 2007	- and +					0	0	0	0
Apolipoprotein A (APOA); Alternatively Lipoprotein A	#N/A	Transport of hydrophobic lipids molecules in water			Lee et al., 2016	+	Alsaif et al., 2012	+	0	0	1	0
Apolipoprotein A-I (APOA1)	P02647	Transporter activity	Domenici et al., 2010; Jaros et al., 2012; Levin et al., 2010; Prabakaran et al., 2007; Emanuel Schwarz et al., 2012; Song et al., 2015; Yang et al., 2006	- and +	Diniz et al., 2015; Domenici et al., 2010	-	Alsaif et al., 2012; Haenisch et al., 2014; Herberth et al., 2011; Song et al., 2015	-	1	1	1	1
Apolipoprotein A-II (APOA2)	P02652	Stabilize and affect HDL metabolism	Jaros et al., 2012; Levin et al., 2010;	-	Diniz et al., 2015	-	Emanuel Schwarz et al., 2012	+	1	1	1	1
Apolipoprotein A-IV (APOA4)	P06727	Transport	Levin et al., 2010; Yang et al., 2006	- and +	Bot et al., 2015; Diniz et al., 2015	+ and -			1	0	0	0
Apolipoprotein B-100 (APOB)	P04114	Lipid transport	Emanuel Schwarz et al., 2012	+	Xu et al., 2012	+	Emanuel Schwarz et al., 2012	-	1	1	1	1
Apolipoprotein C-I (APOC1)	P02654	Lipid transport	Levin et al., 2010; Schwarz, Guest, Steiner, Bogerts, & Bahn, 2012	-	Diniz et al., 2015	-	Emanuel Schwarz et al., 2012	+	1	1	1	1
Apolipoprotein C-III (APOC3)	P02656	Lipid metabolism			Domenici et al., 2010	+	Herberth et al., 2011	-	0	0	1	0
Apolipoprotein C–II precursor	#N/A	Lipoprotein metabolism	Li et al., 2012	-					0	0	0	0
Apolipoprotein D (APOD)	P05090	Transport	Levin et al., 2010	-	Bot et al., 2015; Xu et al., 2012	+			1	0	0	0
Apolipoprotein F precursor	#N/A	Appears to be regulator of cholesterol transport	Li et al., 2012	-					0	0	0	0
Apolipoprotein L1 (APOL1)	O14791	Host defense and cellular homeostatic mechanisms	Li et al., 2012	-			Song et al., 2015	+	0	1	0	0
Beta-2-glycoprotein 1 (APOH); Alternatively Apolipoprotein H	P02749	Transporter activity	Domenici et al., 2010; Schwarz et al., 2010 (fold change and direction not specified)	+	Diniz et al., 2015	-	Haenisch et al., 2014	+	1	1	1	1
Beta-2-microglobulin (B2M)	P61769	MHC class I receptor activity	Schwarz, Guest, Steiner, Bogerts, & Bahn, 2012	-			Haenisch et al., 2014	+	0	1	0	0
Bone morphogenetic protein 6 (BMP6)	P22004	Regulates a wide range of biological processes including iron homeostasis, fat and bone development, and ovulation	E. Schwarz, P. C. Guest, H. Rahmoune, et al., 2012	+					0	0	0	0
BPI fold-containing family B member 1 (BPIFB1)	Q8TDL5	May be involved in the innate immune response to bacterial exposure in the mouth, nasal cavities, and lungs			Lee et al., 2016	+			0	0	0	0
Brain-derived neurotrophic factor (BDNF)	P23560	Promotes the survival and differentiation of selected neuronal populations of the peripheral and central nervous systems	Domenici et al., 2010; E. Schwarz, P. C. Guest, H. Rahmoune, et al., 2012; Schwarz, Guest, Steiner, Bogerts, & Bahn, 2012; Schwarz, Guest, Steiner, Bogerts, & Bahn, 2012; Schwarz et al., 2010 (fold change and direction not specified)	+ and -	Domenici et al., 2010; Stelzhammer et al., 2014	- and +			1	0	0	0
C-C motif chemokine 1 (CCL1); Alternatively T-lymphocyte-secreted protein I-309	P22362	Chemokine activity; Chemotaxis	van Beveren et al., 2014	-					0	0	0	0
C-C motif chemokine 13 (CCL13); Alternatively Monocyte Chemotactic Protein 4 (MCP-4)	Q99616	Chemotaxis; Inflammatory response			Diniz et al., 2015	+	Alsaif et al., 2012	-	0	0	1	0
C-C motif chemokine 16 (CCL16)	O15467	Immunoregulatory and inflammatory processes					Herberth et al., 2011	+	0	0	0	0
C-C motif chemokine 18 (CCL18); Alternatively Pulmonary activation-regulated chemokine	P55774	Chemotactic factor; Inflammatory cascades	Schwarz, Guest, Steiner, Bogerts, & Bahn, 2012	-	Diniz et al., 2015	+			1	0	0	0
C-C motif chemokine 2 (CCL2); Alternatively MCP-1	P13500	Chemotaxis; Inflammatory response	Domenici et al., 2010	+					0	0	0	0
C-C motif chemokine 20 (CCL20); Alternatively Macrophage inflammatory protein-3⍺	P78556	Chemotaxis; Inflammatory response					Alsaif et al., 2012	-	0	0	0	0
C-C motif chemokine 22 (CCL22); Alternatively Macrophage-derived chemokine or MDC	O00626	May play a role in chemotaxis	Domenici et al., 2010; Schwarz, Guest, Steiner, Bogerts, & Bahn, 2012; Schwarz et al., 2010 (fold change and direction not specified)	+ and -	Bot et al., 2015	-			1	0	0	0
C-C motif chemokine 25 (CCL25); Alternatively Chemokine TECK	O15444	Cell chemotaxis; Immune response; Inflammatory response; Potentially involved in T-cell development	Emanuel Schwarz et al., 2012	-					0	0	0	0
C-C motif chemokine 26 (CCL26); Alternatively Eotaxin-3	Q9Y258	Immunoregulatory and inflammatory processes; Cell-cell signaling	E. Schwarz, P. C. Guest, H. Rahmoune, et al., 2012	+			Herberth et al., 2011	-	0	1	0	0
C-C motif chemokine 4 (CCL4); Alternatively Macrophage inflammatory protein 1-β	P13236	Chemotaxis; Inflammatory response	Schwarz, Guest, Steiner, Bogerts, & Bahn, 2012	-	Domenici et al., 2010	+			1	0	0	0
C-C motif chemokine 5 (CCL5); Alternatively RANTES	P13501	Chemoattractant	Domenici et al., 2010; E. Schwarz, P. C. Guest, H. Rahmoune, et al., 2012	+	Domenici et al., 2010	-			1	0	0	0
C-C motif chemokine 8 (CCL8); Alternatively MCP-2	P80075	Chemotaxis; Inflammatory response					Emanuel Schwarz et al., 2012	+	0	0	0	0
C-peptide (connecting chain in proinsulin molecule)	#N/A	Growth factor activity	Guest et al., 2010; Schwarz, Guest, Steiner, Bogerts, & Bahn, 2012; van Beveren et al., 2014	+ and -			Haenisch et al., 2014	+	0	1	0	0
C-reactive protein (CRP)	P02741	Inflammation	Domenici et al., 2010; Schwarz, Guest, Steiner, Bogerts, & Bahn, 2012	+ and -	Domenici et al., 2010; Lee et al., 2016	+ and -			1	0	0	0
C-X-C motif chemokine 10 (CXCL10); Alternatively IP-10	P02778	Chemokine activity.	van Beveren et al., 2014	-			Haenisch et al., 2014	+	0	1	0	0
C-X-C motif chemokine 11 (CXCL11); Alternatively Interferon inducible T cell alpha chemoattractant (ITAC)	O14625	Chemotaxis; May play an important role in CNS diseases which involve T-cell recruitment; May play a role in skin immune responses.			Diniz et al., 2015	+			0	0	0	0
C-X-C motif chemokine 5 (CXCL5); Alternatively ENA-78 (1-78)	P42830	Neutrophil activation			Domenici et al., 2010	-			0	0	0	0
C4b-binding protein alpha chain (C4BPA)	P04003	Regulation of the complement system (immune response)	Jaros et al., 2012	+	Chen et al., 2015	-	Chen et al., 2015; Song et al., 2015	-	1	1	1	1
C4b-binding protein beta chain (C4BPB); Alternatively Isoform 1 of C4b-binding protein beta chain precursor	P20851	Complement activation	Li et al., 2012	-					0	0	0	0
C4B1 (C4B)	P0C0L5	Complement pathway (immune response)					Song et al., 2015	+	0	0	0	0
Calbindin (CALB1)	P05937	Mediates calcium absorption	Emanuel Schwarz et al., 2012	+			Emanuel Schwarz et al., 2012	+	0	1	0	0
Carbonic anhydrase 1 (CA1)	P00915	Cellular pH regulation	Jaros et al., 2012	-			Song et al., 2015	-	0	1	0	0
Carbonic anhydrase 2 (CA2)	P00918	Essential for bone resorption and osteoclast differentiation			Lee et al., 2016	-			0	0	0	0
Carboxypeptidase B2 (CPB2)	Q96IY4	When activated reduces fibrinolysis; blood clotting					Song et al., 2015	+	0	0	0	0
Carboxypeptidase N catalytic chain (CPN1)	P15169	Regulation of peptides like kinins and anaphylatoxins					Song et al., 2015	-	0	0	0	0
Carcinoembryonic antigen	#N/A	Immune response	Domenici et al., 2010	+					0	0	0	0
Carcinoembryonic antigen-related cell adhesion molecule 5 (CEACAM5)	P06731	Cell adhesion	E. Schwarz, P. C. Guest, H. Rahmoune, et al., 2012; van Beveren et al., 2014	+	Bot et al., 2015	+			1	0	0	0
Cathepsin D (CTSD)	P07339	Protein metabolism			Bot et al., 2015	+			0	0	0	0
CD40 ligand (CD40LG)	P29965	Immune and inflammatory response	E. Schwarz, P. C. Guest, H. Rahmoune, et al., 2012	-			Herberth et al., 2011	+	0	1	0	0
CD5 antigen-like precursor (CD5L)	O43866	Regulator of lipid synthesis	Levin et al., 2010; Li et al., 2012; Emanuel Schwarz et al., 2012; Schwarz, Guest, Steiner, Bogerts, & Bahn, 2012; van Beveren et al., 2014	- and +			Song et al., 2015	-	0	1	0	0
Ceruloplasmin (CP)	P00450	Copper-carrying protein in the blood; iron metabolism			Xu et al., 2012	-			0	0	0	0
Chromogranin-A (CHGA); Alternatively Parathyroid secretory protein 1	P10645	Immunity protein activity	Guest et al., 2010; Guest et al., 2011; Emanuel Schwarz et al., 2012	+			Haenisch et al., 2014	+	0	1	0	0
Clusterin (CLU); Alternatively Apolipoprotein J	P10909	Complement					Haenisch et al., 2014	+	0	0	0	0
Coagulation factor VII (F7)	P08709	Coagulation cascade	Domenici et al., 2010; Li et al., 2012; E. Schwarz, P. C. Guest, H. Rahmoune, et al., 2012	+ and -					0	0	0	0
Coagulation factor VIII (F8)	P00451	Coagulation cascade			Lee et al., 2016	+			0	0	0	0
Coagulation factor XIII B chain (F13B)	P05160	Blood coagulation; homeostasis	Levin et al., 2010	-					0	0	0	0
Coiled-coil domain-containing protein 57 (CCDC57)	Q2TAC2		Jaros et al., 2012	-					0	0	0	0
Complement C1q subcomponent subunit C (C1QC)	P02747	Complement system					Song et al., 2015	+	0	0	0	0
Complement C1r subcomponent (C1R)	P00736	Complement system					Song et al., 2015	-	0	0	0	0
Complement C3 (C3)	P01024	Complement	Domenici et al., 2010; Schwarz et al., 2010 (potential biomarker; direction of fold change not specified)	+	Chen et al., 2015; Domenici et al., 2010	+	Chen et al., 2015; Haenisch et al., 2014; Song et al., 2015	+	1	1	1	1
Complement C4-A (C4A); Alternatively Complement C4 gamma chain	P0C0L4	Complement system					Song et al., 2015	+	0	0	0	0
Complement C5 (C5)	P01031	Inflammation	Jaros, Martins-de-Souza, Rahmoune, Schwarz, et al., 2012	-					0	0	0	0
Complement component C6 (C6)	P13671	Complement system	Jaros et al., 2012	+					0	0	0	0
Complement component C8 beta chain (C8B)	P07358	Inflammation	Jaros, Martins-de-Souza, Rahmoune, Schwarz, et al., 2012; Li et al., 2012	- and +					0	0	0	0
Complement factor B (CFB)	P00751	Complement system	Jaros et al., 2012; Yang et al., 2006	+					0	0	0	0
Complement factor H (CFH)	P08603	Inflammation	Jaros, Martins-de-Souza, Rahmoune, Schwarz, et al., 2012	+ and -					0	0	0	0
Complement factor H-related protein 1 (CFHR1)	Q03591	Immune response			Bot et al., 2015	+	Song et al., 2015	-	0	0	1	0
Complement factor H-related protein 3 (CFHR3)	Q02985	Complement system	Jaros et al., 2012	-					0	0	0	0
Complement factor I (CFI)	P05156	Complement system			Chen et al., 2015	-	Chen et al., 2015;	-	0	0	1	0
Complement factor I heavy chain	#N/A						Song et al., 2015	+	0	0	0	0
Connective tissue growth factor (CTGF)	P29279	Chondrocyte proliferation and differentiation; cell adhesion in many cell types; related to platelet-derived growth factor	Emanuel Schwarz et al., 2012; E. Schwarz, P. C. Guest, H. Rahmoune, et al., 2012; Schwarz et al., 2010	+			Herberth et al., 2011	+	0	1	0	0
Cornifin-A (SPRR1A); Alternatively Small proline rich protein 1A	P35321	Keratinization			Lee et al., 2016	-			0	0	0	0
Cortisol	#N/A	Regulation of metabolic signaling pathway	Cheng et al., 2010; Guest et al., 2011; Herberth et al., 2014; Emanuel Schwarz et al., 2012; E. Schwarz, P. C. Guest, H. Rahmoune, et al., 2012; Schwarz et al., 2010 (fold change and direction not specified)	+					0	0	0	0
Creatine kinase (CK)	#N/A	Cellular energy metabolism	Herberth et al., 2014	-					0	0	0	0
Cystatin-C (CST3)	P01034	Protease inhibitor activity; Protein metabolism					Haenisch et al., 2014	+	0	0	0	0
Cysteine-rich with EGF-like domain protein 1 (CRELD1)	Q96HD1	Cardiac development			Lee et al., 2016	-			0	0	0	0
des-31,32-proinsulin	#N/A		Guest et al., 2010	+					0	0	0	0
Dopamine beta-hydroxylase (DBH)	P09172	Conversion of dopamine to noradrenaline	Li et al., 2012	+					0	0	0	0
Dynein axonemal heavy chain 14, axonemal (DNAH14)	Q0VDD8	Motility; Force generating protein of respiratory cilia			Lee et al., 2016	+			0	0	0	0
Dynein heavy chain 17, axonemal (DNAH17)	Q9UFH2	Structural protein	Jaros, Martins-de-Souza, Rahmoune, Schwarz, et al., 2012	-					0	0	0	0
Endothelin-1 (EDN1)	P05305	Vasoconstrictor peptides	Domenici et al., 2010; Schwarz et al., 2010 (direction of fold change not specified)	+			Herberth et al., 2011	+	0	1	0	0
Enkurin (ENKUR)	Q8TC29	May function as an adaptor to localize signal transduction machinery to calcium channels			Lee et al., 2016	-			0	0	0	0
Eotaxin (CCL11)	P51671	Allergic inflammatory reactions	Domenici et al., 2010	+	Domenici et al., 2010	-			1	0	0	0
Epidermal growth factor receptor (EGFR)	P00533	Cell proliferation; inhibition of apoptoses; angiogenesis; migration, adhesion, invasion			Bot et al., 2015; Diniz et al., 2015	+			0	0	0	0
Epithelial discoidin domain-containing receptor 1 (DDR1); Alternatively Discoidin domain receptor tyrosine kinase 2	Q08345	Functions as cell surface receptor for fibrillar collagen and regulates cell attachment to the extracellular matrix, remodeling of the extracellular matrix, cell migration, differentiation, survival and cell proliferation			Lee et al., 2016	+			0	0	0	0
Fatty acid binding protein	#N/A	Transport of fatty acids			Domenici et al., 2010	+			0	0	0	0
Fatty Acid-Binding Protein, adipocyte (FABP4)	P15090	Cell communication and signal transduction processes			Bot et al., 2015	+ (cMDD); – (rMDD)			0	0	0	0
Fer-1-like protein 6 (FER1L6)	Q2WGJ9		Jaros et al., 2012	-					0	0	0	0
Ferritin (N/A)	#N/A	Iron storage; ferroxidase activity; immune and stress response	Schwarz et al., 2010 (fold change direction not specified)	N/A	Stelzhammer et al., 2014	+			1	0	0	0
Fibrinogen (Factor I)	#N/A	Blood coagulation	Domenici et al., 2010	+					0	0	0	0
Fibrinogen alpha chain (FGA)	P02671	Blood coagulation	Jaros et al., 2012	-			Song et al., 2015	-	0	1	0	0
Fibrinogen beta chain (FGB)	P02675	Blood coagulation					Song et al., 2015	+	0	0	0	0
Fibrinogen gamma chain (FGG)	P02679	Blood coagulation					Song et al., 2015	+	0	0	0	0
Fibroblast growth factor 2 (FGF2); Alternatively Basic fibroblast growth factor	P09038	Cell proliferation, differentiation, migration and apoptosis, and in the regulation of embryonic development; angiogenesis					Emanuel Schwarz et al., 2012	+	0	0	0	0
Ficolin-3 (FCN3)	O75636	Complement system	Jaros et al., 2012	+					0	0	0	0
Gamma-glutamyl hydrolase precursor (GGH)	Q92820	Glutamine metabolism	Li et al., 2012	-					0	0	0	0
Gamma-tubulin complex component 5 (TUBGCP5)	Q96RT8	Cytoskeleton; Microtubule			Lee et al., 2016	+			0	0	0	0
Glucagon (GCG); Alternatively Glucagon-like peptide-1	P01275	Glucose metabolism and homeostasis	Cheng et al., 2010	-					0	0	0	0
Glucose	#N/A		Guest et al., 2010	+					0	0	0	0
Glutathione-S-transferase A3 (GSTA3)	Q16772		Prabakaran et al., 2007; E. Schwarz, P. C. Guest, H. Rahmoune, et al., 2012	+			Herberth et al., 2011; Emanuel Schwarz et al., 2012	+	0	1	0	0
Glycoprotein hormones alpha chain (CGA); Alternatively Follicle-stimulating hormone alpha chain or Thyroid-stimulating hormone	P01215	Cell communication and signal transduction processes	Herberth et al., 2014; E. Schwarz, P. C. Guest, H. Rahmoune, et al., 2012	+	Bot et al., 2015; Domenici et al., 2010	-			1	0	0	0
Granulocyte-macrophage colony-stimulating factor (CSF2); Alternatively GM-CSF	P04141	Cytokine activity	Domenici et al., 2010; E. Schwarz, P. C. Guest, H. Rahmoune, et al., 2012	-	Domenici et al., 2010	+	Haenisch et al., 2014	+	1	1	1	1
Growth-regulated alpha protein (CXCL1)	P09341	Immune response			Bot et al., 2015	-			0	0	0	0
Growth/differentiation factor 15 (GDF15)	Q99988	Inflammatory and apoptotic pathways					Frye et al., 2015	+	0	0	0	0
Haptoglobin (HP)	P00738	Hemoglobin binding; antioxidant activity; acute phase	E. Schwarz, P. C. Guest, H. Rahmoune, et al., 2012; Schwarz et al., 2010 (fold change and direction not specified)	+			Song et al., 2015	+	0	1	0	0
Haptoglobin alpha chain (HP cleaved into 2 chains)	#N/A	Hemoglobin binding; antioxidant activity; acute phase	Wan et al., 2007	+					0	0	0	0
Haptoglobin-related protein (HPR)	P00739	Hemoglobin binding; receptor-mediated endocytosis			Lee et al., 2016	-			0	0	0	0
Haptoglobin-𝛼2 chain	#N/A	Hemoglobin binding; antioxidant activity; acute phase	Yang et al., 2006	+					0	0	0	0
Haptoglobin-β chain (HP cleaved into 2 chains)	#N/A	Hemoglobin binding; antioxidant activity; acute phase	Yang et al., 2006	+					0	0	0	0
Heat-shock 70kDa protein-like 1 (HSPA1L)	P34931	Stress response	Prabakaran et al., 2007	-					0	0	0	0
Hedgehog-interacting protein (HHIP)	Q96QV1	Cell differentiation			Lee et al., 2016	+			0	0	0	0
Hemopexin (HPX)	P02790	Acute phase protein					Frye et al., 2015; Song et al., 2015	+	0	0	0	0
Hepatitis A virus cellular receptor 1 (HAVCR1); Alternatively Kidney injury molecule 1	Q96D42	May play a role in T-helper cell development and the regulation of asthma and allergic diseases					Emanuel Schwarz et al., 2012	+	0	0	0	0
Hepatocyte growth factor (HGF)	P14210	Growth factor activity	Emanuel Schwarz et al., 2012	-			Haenisch et al., 2014	+	0	1	0	0
Histidine-rich glycoprotein (HRG)	P04196	Immunity; vascularization; coagulation			Xu et al., 2012	-			0	0	0	0
Histone acetyltransferase KAT6A (KAT6A); Alternatively Lysine acetyltransferase 6A	Q92794	Co-activator for several transcription factors			Lee et al., 2016	-			0	0	0	0
Histone H2A type 1-D (HIST1H2AD)	P20671	Nucleosome structure of the chromosomal fiber in eukaryotes			Lee et al., 2016	+			0	0	0	0
Histone H2A.J (H2AFJ); Alternatively H2A histone family member J	Q9BTM1	Structural protein			Lee et al., 2016	+			0	0	0	0
Histone H2B type 2-F (HIST2H2BF)	Q5QNW6	Nucleosome structure of the chromosomal fiber in eukaryotes			Lee et al., 2016	+			0	0	0	0
Histone H2B type F-S (H2BFS); Alternatively H2B histone family member S	P57053	Structural protein			Lee et al., 2016	+			0	0	0	0
Histone H4 (HIST1H4A)	P62805	Nucleosome structure of the chromosomal fiber in eukaryotes			Lee et al., 2016	+			0	0	0	0
Hornerin (HRNR)	Q86YZ3	Component of the epidermal cornified cell envelopes			Lee et al., 2016	-			0	0	0	0
Ig alpha-1 chain C region (IGHA1); Alternatively IgA	P01876	Immune function					Herberth et al., 2011	-	0	0	0	0
Ig gamma-4 chain C region (IGHG4)	P01861	Complement activation	Li et al., 2012	+					0	0	0	0
Ig mu chain C region (IGHM)	P01871	Primary defense mechanisms; adaptive immune response	Li et al., 2012	+					0	0	0	0
IGK@ protein (IGK@)	Q6P5S8	Immunoglobulins	Li et al., 2012	+					0	0	0	0
IGL@ protein (IGL@)	Q8N355	Immunoglobulins	Li et al., 2012	+					0	0	0	0
Immunoglobulin E (IgE)	#N/A	Immune function	Domenici et al., 2010	+					0	0	0	0
Immunoglobulin heavy chains (Ig𝜇)	#N/A	Immune function	Levin et al., 2010	-					0	0	0	0
Immunoglobulin kappa variable 3-20 (IGKV3-20); Alternatively Ig kappa chain V-III region GOL	P01619	Adaptive immunity; Immunity	Li et al., 2012	+					0	0	0	0
Immunoglobulin M (IgM)	#N/A	Immune function	van Beveren et al., 2014	-	Domenici et al., 2010	-	Herberth et al., 2011	-	1	1	1	1
Insulin (INS)	P01308	Growth factor activity	Domenici et al., 2010; Guest et al., 2010; Guest et al., 2011; Schwarz, Guest, Steiner, Bogerts, & Bahn, 2012; van Beveren et al., 2014	+ and -			Haenisch et al., 2014	+	0	1	0	0
Insulin-like growth factor I (IFG1)	#N/A	Growth factor activity					Alsaif et al., 2012; Haenisch et al., 2014	- and +	0	0	0	0
Insulin-like growth factor-binding protein 2 (IGFBP2)	P18065	Growth regulation	E. Schwarz, P. C. Guest, H. Rahmoune, et al., 2012	+			Herberth et al., 2011	+	0	1	0	0
Insulin-like growth factor-binding protein 3 (IGFBP3)	P17936	Nutrient sensing and insulin signaling cascades	Jaros et al., 2012	+	Diniz et al., 2015	-			1	0	0	0
Insulin-like growth factor-binding protein 5 (IGFBP5)	P24593	Cell communication and signal transduction processes			Bot et al., 2015; Diniz et al., 2015	-			0	0	0	0
Insulin-like growth factor-binding protein complex acid labile subunit (IGFALS)	P35858	Cell adhesion; Cellular protein metabolic process; Signal transduction	Li et al., 2012	-					0	0	0	0
Intact proinsulin	#N/A	Growth factor activity					Haenisch et al., 2014	+	0	0	0	0
Inter-alpha-trypsin inhibitor heavy chain H1 (ITIH1)	P19827	Hyaluronan metabolic process	Jaros, Martins-de-Souza, Rahmoune, Schwarz, et al., 2012	+			Song et al., 2015	-	0	1	0	0
Inter-alpha-trypsin inhibitor heavy chain H3 (ITIH3)	Q06033	Hyaluronan metabolic process; Platelet degranulation	Jaros et al., 2012	+					0	0	0	0
Inter-alpha-trypsin inhibitor heavy chain H4 (ITIH4)	Q14624	Inflammatory responses to trauma; May also play a role in liver development or regeneration	Li et al., 2012 (Isoform 1 upregulated and Isoform 2 dowregulated)	+ and -			Song et al., 2015	-	0	1	0	0
Intercellular adhesion molecule 1 (ICAM 1)	P05362	Inflammation; immune responses; intracellular signalling events	Domenici et al., 2010; Herberth et al., 2014; E. Schwarz, P. C. Guest, H. Rahmoune, et al., 2012; Schwarz et al., 2010 (fold change not specified)	+ and -					0	0	0	0
Intercellular adhesion molecule 2 (Icam2)	P13598	Cell adhesion	Li et al., 2012	-					0	0	0	0
Interleukin-1 alpha (IL1A)	P01583	Inflammatory response	Domenici et al., 2010	-					0	0	0	0
Interleukin-1 receptor antagonist protein (IL1RN)	P18510	Cell communication and signal transduction processes			Bot et al., 2015; Stelzhammer et al., 2014	+			0	0	0	0
Interleukin-10 (IL10)	P22301	Inhibits the synthesis of a number of cytokines	Domenici et al., 2010; E. Schwarz, P. C. Guest, H. Rahmoune, et al., 2012; Schwarz et al., 2010 (fold change and direction not specified)	- and +	Domenici et al., 2010	+			1	0	0	0
Interleukin-11 (IL11)	P20809	Cytokine resulting in increased platelet production; Promotes cell proliferation					Emanuel Schwarz et al., 2012	-	0	0	0	0
Interleukin-12 subunit beta (IL12B); Alternatively IL-12 subunit p40	P29460	Immune response	Domenici et al., 2010; Schwarz, Guest, Steiner, Bogerts, & Bahn, 2012	-	Bot et al., 2015; Diniz et al., 2015	+ and -			1	0	0	0
Interleukin-12, p70	#N/A	Pro-inflammatory cytokine	Domenici et al., 2010	+					0	0	0	0
Interleukin-13 (IL13)	P35225	Cytokine; May be critical in regulating inflammatory and immune responses	Domenici et al., 2010	-			Herberth et al., 2011	-	0	1	0	0
Interleukin-15 (IL15)	P40933	Cytokine that stimulates the proliferation of T-lymphocytes	Domenici et al., 2010	+					0	0	0	0
Interleukin-17A (IL17A); Alternatively IL-17	Q16552	Immune and inflammatory response	E. Schwarz, P. C. Guest, H. Rahmoune, et al., 2012; Emanuel Schwarz et al., 2012	+ and -			Emanuel Schwarz et al., 2012	+	0	1	0	0
Interleukin-3 (IL3)	P08700	Hematopoiesis	Domenici et al., 2010	-					0	0	0	0
Interleukin-4 (IL4)	P05112	Participates in at least several B-cell activation processes as well as of other cell types	Domenici et al., 2010	-	Domenici et al., 2010	+			1	0	0	0
Interleukin-5 (IL5)	P05113	Induces terminal differentiation of late-developing B-cells to immunoglobulin secreting cells	E. Schwarz, P. C. Guest, H. Rahmoune, et al., 2012	-					0	0	0	0
Interleukin-6 receptor subunit alpha (IL6R)	P08887	Activation may lead to the regulation of the immune response, acute-phase reactions and hematopoiesis	Emanuel Schwarz et al., 2012	+					0	0	0	0
Interleukin-7 (IL7)	P13232	Cytokine; Growth factor	Schwarz et al., 2010 (fold change and direction not specified)	N/A					0	0	0	0
Interleukin-8 (CXCL8)	P10145	Chemotactic factor; Inflammation	Domenici et al., 2010	+					0	0	0	0
Kallistatin (SERPINA4)	P29622	Proteolysis regulation	Jaros, Martins-de-Souza, Rahmoune, Schwarz, et al., 2012	-					0	0	0	0
Keratin, type I cytoskeletal 14 (KRT14)	P02533	Aging; Epidermis development; Epithelial cell differentiation	Jaros et al., 2012	-					0	0	0	0
Keratin, type I cytoskeletal 9 (KRT9)	P35527	Epidermics development; Intermediate filament organization; Skin development	Jaros et al., 2012	+					0	0	0	0
Keratin, type II cytoskeletal 1 (KRT1)	P04264	May regulate the activity of kinases					Song et al., 2015	+	0	0	0	0
Keratin, type II cytoskeletal 6B (KRT6B)	P04259	Ectoderm development	Jaros et al., 2012	+					0	0	0	0
Kielin/chordin-like protein (KCP)	Q6ZWJ8	Positive regulation of BMP signaling pathway			Lee et al., 2016	-			0	0	0	0
Kinesin-like protein KIF21B (KIF21B)	O75037	Microtubule-based movement	Jaros et al., 2012	-					0	0	0	0
Kinesin-like protein KIF27 (KIF27)	Q86VH2	Plays an essential role in motile ciliogenesis	Jaros et al., 2012	-					0	0	0	0
Kininogen-1 (KNG1); Alternatively Isoform HMW of Kininogen-1 precursor	P01042	Blood coagulation; Intrinsic pathway	Li et al., 2012	+	Chen et al., 2015	-	Chen et al., 2015	-	1	1	1	1
Kit ligand (KITLG); Alternatively Stem cell factor (SCF)	P21583	Trophic factors; Regulation of cell survival and proliferation, hematopoiesis, stem cell maintenance, gametogenesis, mast cell development, migration and function, and in melanogenesis	Domenici et al., 2010; E. Schwarz, P. C. Guest, H. Rahmoune, et al., 2012	+ and -	Diniz et al., 2015	-	Alsaif et al., 2012; Herberth et al., 2011	-	1	1	1	1
Leptin (LEP)	P41159	Regulation of energy balance and body weight control; Regulation of metabolic signaling pathway	Cheng et al., 2010; Domenici et al., 2010; Guest, Steiner, Bogerts, & Bahn, 2012; Schwarz, Guest, Steiner, Bogerts, & Bahn, 2012	- and +	Domenici et al., 2010	+			1	0	0	0
Leucine-rich repeat-containing protein 7 (LRRC7)	Q96NW7	Cell junction; Cell membrane	Jaros et al., 2012	-					0	0	0	0
Leukemia inhibitory factor (LIF)	P15018	Cytokine; Growth factor	Jaros et al., 2012	-					0	0	0	0
Lipopolysaccharide-binding protein (LBP)	P18428	Innate immune response	Li et al., 2012	-	Lee et al., 2016	-			1	0	0	0
Low-density lipoprotein receptor-related protein 4 (LRP4)	O75096	BMP signaling pathway			Lee et al., 2016	+			0	0	0	0
Luteinizing hormone (LH)	#N/A	Cell communication and signal transduction processes	Cheng et al., 2010; E. Schwarz, P. C. Guest, H. Rahmoune, et al., 2012	- and +	Bot et al., 2015	-	Herberth et al., 2011	+	1	1	1	1
Lymphotactin (XCL1)	P47992	Chemotaxis					Herberth et al., 2011	+	0	0	0	0
Lymphotoxin-alpha (LTA); Alternatively TNF-beta	P01374	Cytokine	Domenici et al., 2010	-					0	0	0	0
Lysosomal alpha-mannosidase (MAN2B1); Alternatively Mannosidase alpha class 2B member 1	O00754	Cellular protein modification process; Mannose metabolic process			Lee et al., 2016	+			0	0	0	0
m/z 1017	#N/A	N/A			Al Awam, Dudley, Donev, & Thome, 2012	+			0	0	0	0
m/z 1042	#N/A	N/A			Al Awam, Dudley, Donev, & Thome, 2012	+			0	0	0	0
m/z 14601	#N/A	N/A	Al Awam et al., 2015	N/A					0	0	0	0
m/z 1479	#N/A	N/A			Al Awam, Dudley, Donev, & Thome, 2012	+			0	0	0	0
m/z 3177	#N/A	N/A	Al Awam et al., 2015	N/A					0	0	0	0
m/z 3391	#N/A	N/A	Al Awam et al., 2015	N/A					0	0	0	0
m/z 3461	#N/A	N/A	Al Awam et al., 2015	N/A					0	0	0	0
m/z 3504	#N/A	N/A	Al Awam et al., 2015	N/A					0	0	0	0
m/z 3841	#N/A	N/A	Al Awam et al., 2015	N/A					0	0	0	0
m/z 3982	#N/A	N/A	Al Awam et al., 2015	N/A					0	0	0	0
m/z 3997	#N/A	N/A	Al Awam et al., 2015	N/A					0	0	0	0
m/z 4152	#N/A	N/A	Al Awam et al., 2015	N/A					0	0	0	0
m/z 4670	#N/A	N/A	Al Awam et al., 2015	N/A					0	0	0	0
m/z 5319	#N/A	N/A	Al Awam et al., 2015	N/A					0	0	0	0
m/z 5408	#N/A	N/A	Al Awam et al., 2015	N/A					0	0	0	0
m/z 5454	#N/A	N/A	Al Awam et al., 2015	N/A					0	0	0	0
m/z 5825	#N/A	N/A	Al Awam et al., 2015	N/A					0	0	0	0
m/z 6669	#N/A	N/A	Al Awam et al., 2015	N/A					0	0	0	0
m/z 7808	#N/A	N/A	Al Awam et al., 2015	N/A					0	0	0	0
Macrophage colony-stimulating factor 1 (CSF1)	P09603	Immune and inflammatory response			Bot et al., 2015	-			0	0	0	0
Macrophage migration inhibitory factor (MIF)	P14174	Cell communication and signal transduction processes	E. Schwarz, P. C. Guest, H. Rahmoune, et al., 2012; Schwarz et al., 2010 (fold change and direction not specified)	+	Bot et al., 2015; Stelzhammer et al., 2014	+	Alsaif et al., 2012; Herberth et al., 2011	+	1	1	1	1
Mannose-binding protein C (MBL2)	P11226	Complement pathway (immune response)					Song et al., 2015	+	0	0	0	0
Matrilysin (MMP7); Alternatively Matrix metalloproteinase 7	P09237	Metallopeptidase activity	Schwarz, Guest, Steiner, Bogerts, & Bahn, 2012	-			Frye et al., 2015; Haenisch et al., 2014	+	0	1	0	0
Matrix metalloproteinase 9 (MMP9)	P14780	Collagen catabolic process	Domenici et al., 2010; Schwarz, Guest, Steiner, Bogerts, & Bahn, 2012	+	Diniz et al., 2015; Domenici et al., 2010	+			1	0	0	0
Mesothelin (MSLN)	Q13421	Cell adhesion			Diniz et al., 2015	-			0	0	0	0
Metalloproteinase inhibitor 1 (TIMP1)	P01033	Extracellular matrix protein	Domenici et al., 2010; Schwarz et al., 2010 (fold change and direction not specified)	+			Haenisch et al., 2014	+	0	1	0	0
Microtubule cross-linking factor 1 (MTCL1)	Q9Y4B5	Microtubule binding; Form bridges between different cytoskeletal elements			Lee et al., 2016	+			0	0	0	0
Microtubule-associated serine/threonine-protein kinase 1 (MAST1)	Q9Y2H9	Cytoskeleton organization	Jaros et al., 2012	+					0	0	0	0
Mucin-16 (MUC16); Alternatively Ovarian carcinoma antigen CA125	Q8WXI7	Lubricating barrier against foreign particles and infectious agents	Emanuel Schwarz et al., 2012; Schwarz et al., 2010 (fold change and direction not specified)	-			Emanuel Schwarz et al., 2012	-	0	1	0	0
Myoferlin (MYOF)	Q9NZM1	Blood circulation	Jaros et al., 2012	-					0	0	0	0
Myoglobin (MB)	P02144	Transporter activity					Haenisch et al., 2014	-	0	0	0	0
Myomesin 3 (MYOM3)	Q5VTT5	Protein homodimerization activity			Lee et al., 2016	-			0	0	0	0
Myosin light polypeptide 6 (MYL6); Alternatively Myosin light chain 6	P60660	Regulatory light chain of myosin			Lee et al., 2016	+			0	0	0	0
N-acetylmuramoyl-L-alanine amidase (PGLYRP2); Alternatively Isoform 1 of N-acetylmuramoyl-L-alanine amidase precursor	Q96PD5	May play a scavenger role	Li et al., 2012	+			Song et al., 2015	-	0	1	0	0
Nectin-3 (NECTIN3); Alternatively Nectin cell adhesion molecule 3	Q9NQS3	Cell adhesion			Lee et al., 2016	+			0	0	0	0
Neuronal cell adhesion molecule (NRCAM)	Q92823	Cell adhesion	E. Schwarz, P. C. Guest, H. Rahmoune, et al., 2012	-					0	0	0	0
NT-proBNP	#N/A	Test used to help detect, diagnosis and evaluate severity of heart failure			Bot et al., 2015	-			0	0	0	0
Nucleobindin-1 (NUCB1); Alternatively CALNUC	Q02818	May have role in calcium homeostasis	Jaros et al., 2012	+					0	0	0	0
Nucleoside diphos. -linked moiety X mot. 6	#N/A		Jaros et al., 2012	+					0	0	0	0
Osteopontin (SPP1)	P10451	Cell adhesion molecule activity	Schwarz, Guest, Steiner, Bogerts, & Bahn, 2012; Emanuel Schwarz et al., 2012	+ and -			Haenisch et al., 2014	+	0	1	0	0
Pancreatic prohormone (PPY); Alternatively Pancreatic polypeptide	P01298	Cell communication and signal transduction processes			Bot et al., 2015	+			0	0	0	0
Peptidase inhibitor 16 (PI16); Alternatively Isoform 1 of Peptidase inhibitor 16 precursor	Q6UXB8	May inhibit cardiomyocyte growth	Li et al., 2012	+					0	0	0	0
Peptide YY (PYY)	P10082	Hormone activity					Haenisch et al., 2014; Emanuel Schwarz et al., 2012	+ and -	0	0	0	0
Peroxidasin-like protein (PXDNL)	A1KZ92	May function in extracellular matrix in the heart			Lee et al., 2016	-			0	0	0	0
Peroxiredoxin-5, mitochondrial (PRDX5)	P30044	Cell redox homeostasis	Prabakaran et al., 2007	-					0	0	0	0
Phosphatidylinositol-glycan-specific phospholipase D (GPLD1)	P80108	Cell migration involved in sprouting angiogenesis; Cellular response	Jaros et al., 2012	-					0	0	0	0
Phospholipid transfer protein (PLTP); Alternatively Isoform 1 of Phospholipid transfer protein precursor	P55058	Motility	Li et al., 2012	+					0	0	0	0
Pigment epithelium-derived factor (SERPINF1)	P36955	Neurotrophic protein					Song et al., 2015	+	0	0	0	0
Plasma serine protease inhibitor (SERPINA5)	P05154	Blood coagulation; Proinflammatory factor	Li et al., 2012	+					0	0	0	0
Plasminogen activator inhibitor 1 (SERPINE1); Alternatively PAI-1	P05121	Serine protease inhibitor	Cheng et al., 2010; Domenici et al., 2010	+	Domenici et al., 2010	+			1	0	0	0
Platelet basic protein (PPBP)	P02775	Immune and inflammatory response			Lee et al., 2016	-			0	0	0	0
Platelet factor 4 (PF4)	P02776	Immune and inflammatory response; Neutralizes the anticoagulant effect of heparin; Chemotactic			Lee et al., 2016	-			0	0	0	0
Platelet-derived growth factor (PDGFB)	P01127	Embryonic development, cell proliferation, cell migration, survival and chemotaxis					Alsaif et al., 2012	-	0	0	0	0
Pro-epidermal growth factor (EGF)	P01133	Stimulates growth of epidermal and epithelial tissue; activation of MAPK activity; diverse functions	Domenici et al., 2010; E. Schwarz, P. C. Guest, H. Rahmoune, et al., 2012	+ and -			Herberth et al., 2011	+	0	1	0	0
Pro-interleukin-16 (IL16)	Q14005	Stimulates a migratory response in CD4+ lymphocytes, monocytes, and eosinophils	Domenici et al., 2010	+	Domenici et al., 2010; Stelzhammer et al., 2014	- and +			1	0	0	0
Pro-opiomelanocortin (POMC); Alternatively Adrenocorticotropic hormone (ACTH)	P01189	Component of HPA axis; stress response					Alsaif et al., 2012	+	0	0	0	0
Probable ATP-dependent RNA helicase DDX10 (DDX10); Alternatively DEAD box protein 10	Q13206	ATPase activity			Lee et al., 2016	-			0	0	0	0
Probetacellulin (BTC)	P35070	Cell growth and differentiation	E. Schwarz, P. C. Guest, H. Rahmoune, et al., 2012; Schwarz, Guest, Steiner, Bogerts, & Bahn, 2012; Schwarz et al., 2010 (fold change and direction not specified)	+ and -					0	0	0	0
Profilin-1 (PFN1)	P07737	Actin cytoskeleton organization			Lee et al., 2016	-			0	0	0	0
Progesterone	#N/A	Steroid hormone; Involved in menstrual cycle, pregnancy, and embryogenesis	Cheng et al., 2010 (overexpressed and underexpressed); Guest et al., 2011; Emanuel Schwarz et al., 2012	- and +	Bot et al., 2015	+	Herberth et al., 2011	+	1	1	1	1
Proinsulin	#N/A	Prohormone precursor to insulin	Guest et al., 2010; Schwarz, Guest, Steiner, Bogerts, & Bahn, 2012; van Beveren et al., 2014	+ and -					0	0	0	0
Prolactin (PRL)	P01236	Promotes lactation	Guest et al., 2011; Schwarz et al., 2010 (Fold change and direction not specified)	+					0	0	0	0
Prostasin (PRSS8)	Q16651	Protein metabolism			Bot et al., 2015	+			0	0	0	0
Prostatic acid phosphatase (ACPP)	P15309	Enzyme	Domenici et al., 2010; E. Schwarz, P. C. Guest, H. Rahmoune, et al., 2012	+ and -			Haenisch et al., 2014	+	0	1	0	0
Protein AMBP (AMBP); Alternatively Alpha-1-microglobulin	P02760	Immunity protein activity	Emanuel Schwarz et al., 2012; Wan et al., 2007	- and +			Haenisch et al., 2014	+	0	1	0	0
Protein FAM53B (FAM53B); Alternatively Family with sequence similarity 53 member B	Q14153	Not characterized			Lee et al., 2016	-			0	0	0	0
Protein POF1B (POF1B)	Q8WVV4	Organization of epithelial monolayers; May be involved in ovary development			Lee et al., 2016	-			0	0	0	0
Protein prune homolog 2 (PRUNE2)	Q8WUY3	May play an important role in regulating differentiation, survival and aggressiveness of the tumor cells			Lee et al., 2016	-			0	0	0	0
Protein S100-A12 (S100A12); Alternatively EN-RAGE	P80511	Cell communication and signal transduction processes			Bot et al., 2015; Stelzhammer et al., 2014	+			0	0	0	0
Protein S100-A14 (S100A14); Alternatively S100 calcium binding protein A14	Q9HCY8	Role in the regulation of cell survival and apoptosis			Lee et al., 2016	-			0	0	0	0
Protein S100-B (S100B)	P04271	Calcium ion binding					Haenisch et al., 2014	+	0	0	0	0
Protein-glutamine gamma-glutamyltransferase E (TGM3); Alternatively Transglutaminase 3	Q08188	Keratinization			Lee et al., 2016	-			0	0	0	0
Protransforming growth factor alpha (TGFA)	P01135	Growth factor; Mitogen	Schwarz, Guest, Steiner, Bogerts, & Bahn, 2012	+					0	0	0	0
Receptor tyrosine-protein kinase erbB-2 (ERBB2); Alternatively Human epidermal growth factor receptor 2 (HER2) or CD340	P04626	Protein tyrosine kinase that is part of several cell surface receptor complexes; Signal transduction			Diniz et al., 2015	+			0	0	0	0
Receptor tyrosine-protein kinase erbB-3 (ERBB3)	P21860	Cell communication and signal transduction processes			Bot et al., 2015	-			0	0	0	0
Resistin (RETN)	Q9HD89	Hormone that seems to suppress insulin ability to stimulate glucose uptake into adipose cells; Potentially links obesity to diabetes	Cheng et al., 2010; E. Schwarz, P. C. Guest, H. Rahmoune, et al., 2012	-					0	0	0	0
Retinol-binding protein 4 (RBP4)	P02753	Retinol transporter activity; Heart and lung development	Jaros et al., 2012	-			Frye et al., 2015	+	0	1	0	0
Sarcoma antigen 1 (SAGE1)	Q9NXZ1	Tumor specific protein	Jaros et al., 2012	-					0	0	0	0
Selenium-binding protein 1 (SELENBP1)	Q13228	May be involved in the sensing of reactive xenobiotics in the cytoplasm; May be involved in intra-Golgi protein transport	Prabakaran et al., 2007	+					0	0	0	0
Semaphorin-3F (SEMA3F)	Q13275	May play a role in cell motility and cell adhesion.			Xu et al., 2012	-			0	0	0	0
Serine protease hepsin (HPN); Alternatively Hepsin	P05981	Proteolysis and peptidolysis			Bot et al., 2015	+ and -	Frye et al., 2015	+	0	0	1	0
Serotransferrin (TF)	P02787	Iron transport; Cellular iron ion homeostasis	Levin et al., 2010	-	Stelzhammer et al., 2014	-	Alsaif et al., 2012; Emanuel Schwarz et al., 2012; Song et al., 2015	- and +	1	1	1	1
Serum albumin (ALB)	P02768	Regulation of the colloidal osmotic pressure of blood	Prabakaran et al., 2007	- and +					0	0	0	0
Serum amyloid P-component (APCS)	P02743	Acute phase response	Domenici et al., 2010; Emanuel Schwarz et al., 2012; Wan et al., 2007	+	Domenici et al., 2010	+	Song et al., 2015 (up and down regualted)	+ and -	1	1	1	1
Sex hormone binding globulin (SHBG)	P04278	Transporter activity					Alsaif et al., 2012; Haenisch et al., 2014	-	0	0	0	0
SGOT (Aspartate transaminase)	#N/A	Liver function test	Emanuel Schwarz et al., 2012; E. Schwarz, P. C. Guest, H. Rahmoune, et al., 2012	- and +	Domenici et al., 2010	+			1	0	0	0
Shugoshin 2 (SGO2)	Q562F6	Cell cycle; Cell division; Meiosis			Lee et al., 2016	-			0	0	0	0
SLIT-ROBO Rho GTPase-activating protein 1 (SRGAP1)	Q7Z6B7	GTPase activation			Lee et al., 2016	+			0	0	0	0
Solute carrier family 26 member 6 (SLC26A6)	Q9BXS9	Anion exchange; Antiport; Ion transport			Lee et al., 2016	-			0	0	0	0
Somatotropin (GH1); Alternatively Growth hormone	P01241	Regulation of metabolic signaling pathway	Cheng et al., 2010; Domenici et al., 2010; Guest et al., 2011; van Beveren et al., 2014	+ and -	Domenici et al., 2010; Stelzhammer et al., 2014	-			1	0	0	0
Sorbin and SH3 domain-containing protein 1 (SORBS1)	Q9BX66	Involved in formation of actin stress fibers and focal adhesions	Jaros et al., 2012	+					0	0	0	0
Sortilin (SORT1)	Q99523	Differentiation; Endocytosis; Osteogenesis; Transport	E. Schwarz, P. C. Guest, H. Rahmoune, et al., 2012; Schwarz, Guest, Steiner, Bogerts, & Bahn, 2012; Schwarz et al., 2010 (fold change and direction not specified)	-					0	0	0	0
Spectrin alpha chain, erythrocytic 1 (SPTA1); Alternatively Erythroid alpha-spectrin	P02549	Cytoskeletal network	Prabakaran et al., 2007	-					0	0	0	0
Stromelysin-1 (MMP3); Alternatively Matrix Metalloproteinase-3	P08254	Protein metabolism	Herberth et al., 2014	-	Bot et al., 2015	+			1	0	0	0
Stromelysin-2 (MMP10); Alternatively Matrix metalloproteinase-10	P09238	Protein metabolism			Bot et al., 2015	+ and - (cMDD and rMDD respectively)			0	0	0	0
Structural maintenance of chromosomes protein 1A (SMC1A)	Q14683	Cell division; DNA repair	Jaros et al., 2012	-					0	0	0	0
Structural maintenance of chromosomes protein 4 (SMC4)	Q9NTJ3	Cell cycle; Cell division; Meiosis	Jaros et al., 2012	-					0	0	0	0
Superoxide dismutase [Cu-Zn] (SOD1); Alternatively Superoxide dismutase 1	P00441	Activation of MAPK activity			Stelzhammer et al., 2014	+	Alsaif et al., 2012	-	0	0	1	0
Suprabasin (SBSN)	Q6UWP8	Extracellular matrix; Extracellular exosome			Lee et al., 2016	-			0	0	0	0
Tenascin (TNC); Alternatively Tenascin-C	P24821	Cell communication and signal transduction			Stelzhammer et al., 2014	+	Alsaif et al., 2012	-	0	0	1	0
Testosterone	#N/A	Primary male sex hormone	Cheng et al., 2010	+			Herberth et al., 2011	+	0	1	0	0
Tetranectin (CLEC3B)	P05452	Bone mineralization; May be involved in the packaging of molecules destined for exocytosis	Jaros et al., 2012	-					0	0	0	0
Thrombopoietin (THPO)	P40225	Growth factor activity; Cell proliferation; May be the major physiological regulator of circulating platelets	Domenici et al., 2010; Herberth et al., 2014; E. Schwarz, P. C. Guest, H. Rahmoune, et al., 2012	+ and -			Emanuel Schwarz et al., 2012	-	0	1	0	0
Thrombospondin-1 (THBS1)	P07996	Cell adhesion; Unfolded protein response	Schwarz, Guest, Steiner, Bogerts, & Bahn, 2012; E. Schwarz, P. C. Guest, H. Rahmoune, et al., 2012	+ and -	Diniz et al., 2015	-			1	0	0	0
Thyroglobulin (TG)	P01266	Thyroid hormone			Bot et al., 2015	+			0	0	0	0
Thyroxine-binding globulin (SERPINA7); Alternatively TBG	P05543	Thyroid hormone transport	Domenici et al., 2010; Herberth et al., 2014; Emanuel Schwarz et al., 2012	+					0	0	0	0
Tissue factor (F3)	P13726	Blood coagulation; Homeostasis	Domenici et al., 2010	+					0	0	0	0
Tissue-type plasminogen activator (PLAT)	P00750	Plasminogen activation			Diniz et al., 2015	+			0	0	0	0
TNF receptor-associated factor 2 (TRAF2)	Q12933	Ligase; Apoptosis; Lipid-binding	Domenici et al., 2010; Schwarz et al., 2010 (fold change and direction not specified)	+	Domenici et al., 2010	+			1	0	0	0
Total proinsulin	#N/A	Growth factor activity	Schwarz, Guest, Steiner, Bogerts, & Bahn, 2012	-			Haenisch et al., 2014	+	0	1	0	0
Transforming acidic coiled-coil-containing protein 2 (TACC2)	O95359	Cell proliferation; Cerebral cortex development; Microtubule cytoskeleton organization			Lee et al., 2016	-			0	0	0	0
Transthyretin (TTR)	P02766	Transport	Yang et al., 2006	-	Diniz et al., 2015	-	Frye et al., 2015	+	1	1	1	1
Trefoil factor 3 (TFF3)	Q07654	Defense response; Wound healing	Emanuel Schwarz et al., 2012	-					0	0	0	0
Tumor necrosis factor (TNF); Alternatively TNF-⍺	P01375	Cytokine					Herberth et al., 2011	-	0	0	0	0
Tumor necrosis factor ligand superfamily member 6 (FASLG); Alternatively Fas ligand	P48023	Induces apoptosis					Herberth et al., 2011	+	0	0	0	0
Tumor necrosis factor receptor superfamily member 10C (TNFRSF10C); Alternatively Trail R3	O14798	Apoptosis	Schwarz et al., 2010 (fold change and direction not specified)	N/A					0	0	0	0
Tumor necrosis factor receptor superfamily member 1B (TNFRSF1B); Alternatively Tumor necrosis factor receptor like 2	P20333	Apoptosis	Schwarz, Guest, Steiner, Bogerts, & Bahn, 2012	-					0	0	0	0
Tumor necrosis factor receptor superfamily member 5 (CD40); Alternatively CD_antigen: CD40	P25942	Cell communication and signal transduction processes	Schwarz, Guest, Steiner, Bogerts, & Bahn, 2012	-	Bot et al., 2015	-	Herberth et al., 2011	+	1	1	1	1
Tyrosine-protein kinase receptor Tie-1 (TIE1); Alternatively Tyrosine kinase with immunoglobulin like and EGF like domains 1	P35590				Lee et al., 2016	+			0	0	0	0
Tyrosine-protein phosphatase non-receptor type 5 (PTPN5)	P54829	Protein dephosphorylation; May regulate the activity of several effector molecules involved in synaptic plasticity and neuronal cell survival			Lee et al., 2016	-			0	0	0	0
Urokinase plasminogen activator surface receptor (PLAUR); Alternatively UPAR	Q03405	Cell communication and signal transduction processes			Bot et al., 2015	+ and -			0	0	0	0
Vascular cell adhesion protein 1 (VCAM1)	P19320	Cell adhesion; Host-virus interaction	Domenici et al., 2010	+	Domenici et al., 2010	+			1	0	0	0
Vascular endothelial growth factor (VEGFA)	P15692	Growth factor activity; cell communication and signal transduction	Domenici et al., 2010; Schwarz et al., 2010 (fold change and direction not specified)	+			Haenisch et al., 2014	+	0	1	0	0
Very low density lipoprotein receptor (VLDLR)	P98155	Cholesterol metabolism; Transprort; Endcytosisl Lipid metabolism			Lee et al., 2016	+			0	0	0	0
Vitamin D-binding protein (GC); Alternatively Isoform 1 of vitamin D-binding protein	P02774	Vitamin D metabolism	Wan et al., 2007	+	Lee et al., 2016; Xu et al., 2012	+	Song et al., 2015	+ and -	1	1	1	1
Vitamin K-dependent protein S (PROS1); Alternatively Protein S	P07225	Protease inhibitor activity	Li et al., 2012 (over and underexpressed); Emanuel Schwarz et al., 2012	- and +	Diniz et al., 2015	-	Haenisch et al., 2014	+	1	1	1	1
von Willebrand factor (VWF)	P04275	Protein metabolism	Domenici et al., 2010	+	Bot et al., 2015 (overexpressed and underexpressed); Domenici et al., 2010	+ and -			1	0	0	0
WD repeat-containing protein 19 (WDR19)	Q8NEZ3	Cilium biogenesis/degradation	Jaros et al., 2012	-					0	0	0	0
Xin actin-binding repeat-containing protein 1 (Xirp1)	Q702N8	Actin-binding; Cardiac muscle cell development	Jaros et al., 2012	-					0	0	0	0
Zinc finger protein 57 (ZNF57)	Q68EA5	Transcription regulation	Li et al., 2012	-					0	0	0	0
										0
									54	56	30	21
