# Supplementary material for: Proteomics for blood biomarker exploration of severe mental illness: pitfalls of the past and potential for the future
Source: Transl Psychiatry. 2018 Aug 16;8:160. doi: 10.1038/s41398-018-0219-2 (PMC6095863; doi:10.1038/s41398-018-0219-2)
Supplement: Supplementary file 3 — S3-SZ biological process [file 41398_2018_219_MOESM3_ESM.xlsx]

## Sheet: S3-SZ Biological Process
PANTHER GO-Slim Biological Process	Homo sapiens - REFLIST (21002)	# (156)	expected	over/under	fold Enrichment	P-value
response to interferon-gamma	58	9	.43	+	20.89	1.86E-07
immune response	671	26	4.98	+	5.22	1.57E-09
immune system process	523	16	3.88	+	4.12	5.16E-04
response to stimulus	2804	56	20.83	+	2.69	2.37E-10
cytokine-mediated signaling pathway	123	18	.91	+	19.70	1.24E-15
cell surface receptor signaling pathway	1174	30	8.72	+	3.44	7.06E-07
signal transduction	2169	42	16.11	+	2.61	1.12E-06
cell communication	2415	42	17.94	+	2.34	2.41E-05
cellular process	7765	80	57.68	+	1.39	4.50E-02
locomotion	137	13	1.02	+	12.77	1.22E-08
cholesterol metabolic process	70	6	.52	+	11.54	3.91E-03
blood coagulation	89	7	.66	+	10.59	1.33E-03
response to external stimulus	301	20	2.24	+	8.95	4.19E-11
complement activation	120	8	.89	+	8.98	9.37E-04
regulation of catalytic activity	216	13	1.60	+	8.10	2.75E-06
regulation of molecular function	267	14	1.98	+	7.06	4.08E-06
biological regulation	2583	48	19.19	+	2.50	2.27E-07
cell-cell adhesion	176	10	1.31	+	7.65	2.37E-04
cell adhesion	368	15	2.73	+	5.49	3.20E-05
biological adhesion	368	15	2.73	+	5.49	3.20E-05
cell proliferation	145	8	1.08	+	7.43	3.65E-03
cellular component movement	334	17	2.48	+	6.85	1.72E-07
MAPK cascade	288	13	2.14	+	6.08	7.35E-05
homeostatic process	241	9	1.79	+	5.03	2.18E-02
regulation of phosphate metabolic process	406	14	3.02	+	4.64	5.98E-04
regulation of biological process	2308	44	17.14	+	2.57	6.80E-07
response to stress	873	28	6.48	+	4.32	1.74E-08
localization	1993	31	14.80	+	2.09	1.48E-02
Unclassified	9308	40	69.14	-	.58	0.00E00
