# Supplementary material for: Proteomics for blood biomarker exploration of severe mental illness: pitfalls of the past and potential for the future
Source: Transl Psychiatry. 2018 Aug 16;8:160. doi: 10.1038/s41398-018-0219-2 (PMC6095863; doi:10.1038/s41398-018-0219-2)
Supplement: Supplementary file 4 — S4-BD biological process [file 41398_2018_219_MOESM4_ESM.xlsx]

## Sheet: S4-BD Biological Process
PANTHER GO-Slim Biological Process	Homo sapiens - REFLIST (21002)	# (89)	expected	over/under	fold Enrichment	P-value
response to interferon-gamma	58	6	.25	+	24.41	5.11E-05
immune response	671	17	2.84	+	5.98	7.64E-07
response to stimulus	2804	35	11.88	+	2.95	2.33E-07
cytokine-mediated signaling pathway	123	11	.52	+	21.10	1.61E-09
cell surface receptor signaling pathway	1174	22	4.98	+	4.42	6.88E-07
signal transduction	2169	27	9.19	+	2.94	4.30E-05
cell communication	2415	27	10.23	+	2.64	3.61E-04
locomotion	137	9	.58	+	15.50	2.05E-06
complement activation	120	7	.51	+	13.77	2.19E-04
blood coagulation	89	5	.38	+	13.26	1.02E-02
response to external stimulus	301	13	1.28	+	10.19	1.32E-07
MAPK cascade	288	10	1.22	+	8.19	1.07E-04
cell-cell adhesion	176	6	.75	+	8.04	2.68E-02
cell adhesion	368	8	1.56	+	5.13	4.29E-02
biological adhesion	368	8	1.56	+	5.13	4.29E-02
regulation of catalytic activity	216	7	.92	+	7.65	9.67E-03
regulation of molecular function	267	7	1.13	+	6.19	3.59E-02
biological regulation	2583	28	10.95	+	2.56	3.96E-04
homeostatic process	241	7	1.02	+	6.85	1.91E-02
cellular component movement	334	9	1.42	+	6.36	3.17E-03
regulation of phosphate metabolic process	406	9	1.72	+	5.23	1.43E-02
regulation of biological process	2308	26	9.78	+	2.66	5.26E-04
proteolysis	517	11	2.19	+	5.02	3.02E-03
response to stress	873	15	3.70	+	4.05	9.46E-04
Unclassified	9308	21	39.44	-	.53	0.00E00
