# Supplementary material for: Proteomics for blood biomarker exploration of severe mental illness: pitfalls of the past and potential for the future
Source: Transl Psychiatry. 2018 Aug 16;8:160. doi: 10.1038/s41398-018-0219-2 (PMC6095863; doi:10.1038/s41398-018-0219-2)
Supplement: Supplementary file 5 — S5-MDD biological process [file 41398_2018_219_MOESM5_ESM.xlsx]

## Sheet: S5-MDD Biological Process
PANTHER GO-Slim Biological Process	Homo sapiens - REFLIST (21002)	# (128)	expected	over/under	fold Enrichment	P-value
behavior	51	7	.31	+	22.52	8.77E-06
response to stimulus	2804	37	17.09	+	2.17	7.48E-04
cytokine-mediated signaling pathway	123	14	.75	+	18.68	1.25E-11
cell surface receptor signaling pathway	1174	20	7.16	+	2.80	7.31E-03
response to interferon-gamma	58	6	.35	+	16.97	4.35E-04
immune response	671	17	4.09	+	4.16	1.90E-04
locomotion	137	13	.83	+	15.57	9.84E-10
cholesterol metabolic process	70	5	.43	+	11.72	1.87E-02
response to external stimulus	301	19	1.83	+	10.36	1.11E-11
cellular component movement	334	12	2.04	+	5.90	2.72E-04
G-protein coupled receptor signaling pathway	520	12	3.17	+	3.79	2.13E-02
response to stress	873	20	5.32	+	3.76	8.94E-05
regulation of biological process	2308	33	14.07	+	2.35	5.55E-04
biological regulation	2583	34	15.74	+	2.16	2.29E-03
Unclassified	9308	35	56.73	-	.62	0.00E00
