# Supplementary material for: Proteomics for blood biomarker exploration of severe mental illness: pitfalls of the past and potential for the future
Source: Transl Psychiatry. 2018 Aug 16;8:160. doi: 10.1038/s41398-018-0219-2 (PMC6095863; doi:10.1038/s41398-018-0219-2)
Supplement: Supplementary file 6 — S6-SZ pathways [file 41398_2018_219_MOESM6_ESM.xlsx]

## Sheet: S6-SZ pathways
PANTHER Pathways	Homo sapiens - REFLIST (21002)	# (156)	expected	over/under	fold Enrichment	P-value
Blood coagulation	48	11	.36	+	30.85	2.44E-11
Plasminogen activating cascade	18	4	.13	+	29.92	1.85E-03
Interleukin signaling pathway	96	10	.71	+	14.02	6.09E-07
Inflammation mediated by chemokine and cytokine signaling pathway	261	16	34335	+	8.25	2.66E-08
Unclassified	18373	97	136.47	-	.71	0.00E00
