# Supplementary material for: Proteomics for blood biomarker exploration of severe mental illness: pitfalls of the past and potential for the future
Source: Transl Psychiatry. 2018 Aug 16;8:160. doi: 10.1038/s41398-018-0219-2 (PMC6095863; doi:10.1038/s41398-018-0219-2)
Supplement: Supplementary file 7 — S7-BD pathways [file 41398_2018_219_MOESM7_ESM.xlsx]

## Sheet: S7-BD pathways
PANTHER Pathways	Homo sapiens - REFLIST (21002)	# (89)	expected	over/under	fold Enrichment	P-value
Plasminogen activating cascade	18	4	.08	+	52.44	1.99E-04
Blood coagulation	48	6	.20	+	29.50	1.13E-05
Inflammation mediated by chemokine and cytokine signaling pathway	261	7	1.11	+	6.33	2.07E-02
Unclassified	18373	59	77.86	-	.76	0.00E00
