# Supplementary material for: Proteomics for blood biomarker exploration of severe mental illness: pitfalls of the past and potential for the future
Source: Transl Psychiatry. 2018 Aug 16;8:160. doi: 10.1038/s41398-018-0219-2 (PMC6095863; doi:10.1038/s41398-018-0219-2)
Supplement: Supplementary file 8 — S8-MDD pathways [file 41398_2018_219_MOESM8_ESM.xlsx]

## Sheet: S8-MDD pathways
PANTHER Pathways	Homo sapiens - REFLIST (21002)	upload_1 (128)	upload_1 (expected)	upload_1 (over/under)	upload_1 (fold Enrichment)	upload_1 (P-value)
Plasminogen activating cascade	18	5	.11	+	45.58	1.79E-05
Blood coagulation	48	9	.29	+	30.76	4.06E-09
Inflammation mediated by chemokine and cytokine signaling pathway	261	9	1.59	+	5.66	5.71E-03
Unclassified	18373	90	111.98	-	.80	0.00E00
