# Supplementary material for: Proteomics for blood biomarker exploration of severe mental illness: pitfalls of the past and potential for the future
Source: Transl Psychiatry. 2018 Aug 16;8:160. doi: 10.1038/s41398-018-0219-2 (PMC6095863; doi:10.1038/s41398-018-0219-2)
Supplement: Supplementary file 9 — S9-SZ protein class [file 41398_2018_219_MOESM9_ESM.xlsx]

## Sheet: S9-SZ protein class
PANTHER Protein Class	Homo sapiens - REFLIST (21002)	# (156)	expected	over/under	fold Enrichment	P-value
interleukin superfamily	10	3	.07	+	40.39	1.27E-02
cytokine	139	23	1.03	+	22.28	1.26E-21
signaling molecule	860	43	6.39	+	6.73	2.34E-21
complement component	12	3	.09	+	33.66	2.17E-02
defense/immunity protein	472	12	3.51	+	3.42	4.70E-02
chemokine	47	11	.35	+	31.51	2.44E-11
serine protease inhibitor	114	13	.85	+	15.35	1.07E-09
protease inhibitor	170	14	1.26	+	11.09	1.13E-08
growth factor	126	10	.94	+	10.68	9.55E-06
peptide hormone	90	7	.67	+	10.47	1.18E-03
transfer/carrier protein	328	10	2.44	+	4.10	3.83E-02
Unclassified	11282	61	83.80	-	.73	0.00E00
nucleic acid binding	2097	3	15.58	-	< 0.2	1.51E-02
