# Supplementary material for: Proteomics for blood biomarker exploration of severe mental illness: pitfalls of the past and potential for the future
Source: Transl Psychiatry. 2018 Aug 16;8:160. doi: 10.1038/s41398-018-0219-2 (PMC6095863; doi:10.1038/s41398-018-0219-2)
Supplement: Supplementary file 10 — S10-BD protein class [file 41398_2018_219_MOESM10_ESM.xlsx]

## Sheet: S10-BD protein class
PANTHER Protein Class	Homo sapiens - REFLIST (21002)	# (89)	expected	over/under	fold Enrichment	P-value
complement component	12	4	.05	+	78.66	5.01E-05
tumor necrosis factor family member	11	3	.05	+	64.36	3.16E-03
cytokine	139	15	.59	+	25.47	9.87E-15
signaling molecule	860	32	3.64	+	8.78	1.20E-19
apolipoprotein	18	4	.08	+	52.44	2.49E-04
transfer/carrier protein	328	10	1.39	+	7.19	2.85E-04
chemokine	47	7	.20	+	35.15	3.30E-07
serine protease inhibitor	114	8	.48	+	16.56	7.20E-06
protease inhibitor	170	9	.72	+	12.49	1.06E-05
growth factor	126	6	.53	+	11.24	3.54E-03
Unclassified	11282	31	47.81	-	.65	0.00E00
