# Supplementary material for: Proteomics for blood biomarker exploration of severe mental illness: pitfalls of the past and potential for the future
Source: Transl Psychiatry. 2018 Aug 16;8:160. doi: 10.1038/s41398-018-0219-2 (PMC6095863; doi:10.1038/s41398-018-0219-2)
Supplement: Supplementary file 11 — S11-MDD protein class [file 41398_2018_219_MOESM11_ESM.xlsx]

## Sheet: S11-MDD protein class
PANTHER Protein Class	Homo sapiens - REFLIST (21002)	# (128)	expected	over/under	fold Enrichment	P-value
chemokine	47	11	.29	+	38.40	2.70E-12
cytokine	139	16	.85	+	18.89	1.26E-13
signaling molecule	860	29	5.24	+	5.53	9.85E-12
apolipoprotein	18	3	.11	+	27.35	3.97E-02
histone	62	5	.38	+	13.23	8.77E-03
Unclassified	11282	59	68.76	-	.86	0.00E00
